# Supplementary material for: Hypertensive disorders in pregnancy complicated by liver rupture or hematoma: a systematic review of 391 reported cases
Source: World J Emerg Surg. 2022 Jul 8;17:40. doi: 10.1186/s13017-022-00444-w (PMC9270816; doi:10.1186/s13017-022-00444-w)
Supplement: Supplementary file 3 — Additional file 3. References of all included cases. [file 13017_2022_444_MOESM3_ESM.xlsx]

## Sheet: HEPATIC_HEMATOMA_RUPTURE
ID	Name	Year	Age	Age_distribution	Ante_post_partem	Gestational_age	Gestation_week	Trimester	Parity	Period	Liver_hematoma_rupture	Hypertension	Preeclampsia	Eclampsia	HELLP_syndrome	Mississippy	Time_of_hemodinamic_instability	Cesarean_section	Systolic_blood_pressure	Dyastolic_blood_pressure	Hb	Plt	AST	ALT	LDH	Hemodinamic_instability	Upper_abdominal_pain	Shoulder_pain	Nausea_vomiting	Distended_abdomen	Lobe_affection	Diagnosis	Laparotomy	Liver_packing	Hepatic_artery_ligation	Liver_embolisation	Liver_resection	Liver_transplatation	Hepatorrhaphy_Omentoplasty	Maternal_outcome	Fetal_outcome	Fetal_sex
1	Aldemir et al.2002	2002	35	31-35	Antepartem	35	33-36	3. trim.		1991+	Rupture	Yes	Yes	No	Yes	1. stage	Before delivery	Cesarean section	150	110		48000	309	486	595	Yes	Yes	Yes	Yes	No	Left	US	Yes	No	No	No	No	No	Yes	Survived	Survived
2	Aldemir et al.2002	2002	32	31-35	Antepartem	34	33-36	3. trim.		1991+	Rupture	Yes	Yes	No	Yes	2. stage	Before delivery	Cesarean section	200	120		55000	623	612		Yes	Yes	No	Yes	No	Right	Laparotomy	Yes	Yes	No	No	No	No	No	Survived	Survived
3	Dessole et al. 2007	2007	35	31-35	Postpartem	38	37-42	3. trim.		1991+	Rupture	Yes	Yes	No	Yes	1. stage	12-24 h	Cesarean section	170	110	65	28000	850	762		Yes	Yes	No	Yes	No	Billateral	Laparotomy	Yes	Yes	No	No	No	No	Yes	Survived	Survived	Female
4	Yalcin et all. 2004	2004	40	36-40	Postpartem	40	37-42	3. trim.	>4	1991+	Hematoma	Yes	Yes	No	Yes	2. stage	>24h	Vaginal delivery	145	95	62	61000	4337	1779	8275	No	Yes	No	Yes	Yes	Right	US	No	No	No	No	No	No	No	Survived	Survived
5	Aziz et al.1983	1983	33	31-35	Antepartem				≤ 4	till 1990	Rupture	Yes	Yes	Yes	Yes	1. stage	Before delivery	Cesarean section	200	114		14000				Yes	Yes	No	No	No	Right	US	Yes	Yes	Yes	No	No	No	No	Died	Died
6	Aziz et al.1983	1983	37	36-40	Postpartem			postpartum	≤ 4	till 1990	Rupture	Yes	Yes	No	No	No HELLP sy	<12 h	Vaginal delivery	170	104						Yes	No	Yes	No	Yes	Right	Laparotomy	Yes	No	Yes	No	No	No	Yes	Died	Survived
7	Reck et al.2001	2001	28	26-30	Antepartem	40	37-42	3. trim.	Primipara	1991+	Rupture	Yes	Yes	No	Yes	1. stage		Cesarean section	190	120		50000	96		950	Yes	Yes	No	No	No	Billateral		Yes	Yes	No	No	No	Yes	No	Survived	Survived
8	Reck et al.2001	2001	32	31-35	Antepartem	40	37-42	3. trim.		1991+	Rupture	Yes	Yes	No	Yes	1. stage		Cesarean section	190	100		28000	357		1120	Yes	No	No	No	No	Right		Yes	Yes	No	No	No	No	No	Survived	Survived
9	Reck et al.2001	2001	30	26-30	Antepartem	36	33-36	3. trim.	Primipara	1991+	Rupture	Yes	Yes	No	Yes	1. stage		Cesarean section	190	100		41000	500		642	Yes	No	No	No	No			Yes	Yes	No	No	No	No	No	Survived	Died
10	Reck et al.2001	2001	32	31-35	Antepartem	36	33-36	3. trim.	Primipara	1991+	Rupture	Yes	Yes	No	Yes	1. stage		Cesarean section	180	100		41000	966		4001	Yes	No	No	No	No	Right		Yes	Yes	No	No	No	No	No	Survived	Survived
11	Yip et al. 1966	1966	39	36-40	Antepartem				>4	till 1990	Rupture	Yes	Yes	Yes	No	No HELLP sy	Before delivery	No delivery	220	120	75			500		Yes	Yes	No	Yes	No	Right	Laparotomy	Yes	Yes	No	No	No	No	No	Died	Died
12	Ngene et al. 2015	2015	25	21-25	Antepartem	21	<32	2. trim.	Primipara	1991+	Rupture		No	No	Yes	2. stage	Before delivery	No delivery			66	73000	1193	1139	5396	Yes	Yes	No	Yes	Yes	Right	Laparotomy	Yes	Yes	No	No	No	No	No	Survived	Died
13	Shames et al.2005	2005	37	36-40	Postpartem	35	33-36	postpartum	≤ 4	1991+	Hematoma		Yes	No	Yes	2. stage		Vaginal delivery				55000				No	Yes	Yes	No	Yes	Right	US	Yes	Yes	No	No	No	Yes	No	Survived	Survived
14	Schwartz et al.1997	1997	35	31-35	Antepartem	37	37-42	3. trim.	≤ 4	1991+	Rupture	Yes	Yes	No	Yes	3. stage		Cesarean section	180	90	84	136000	99			No	Yes	Yes	No	No	Right	US/CT	Yes	Yes	No	No	No	No	No	Survived	Survived	Female
15	You et al.2014	2002	30	26-30	Antepartem	18	<32	2. trim.	Primipara	1991+	Rupture	No	No	No	Yes	2. stage	Before delivery	No delivery			90	98000	709		908	Yes	Yes	No	No	Yes	Billateral	US/CT	Yes	No	No	Yes	No	No	No	Survived	Died
16	Mascarenhas et al. 2002	2002	26	26-30	Antepartem	38	37-42	3. trim.	Primipara	1991+	Hematoma	No			No	No HELLP sy		Cesarean section			80	325000	69	124		No	Yes	No	No	No	Right	US/CT	Yes	No	No	No	Yes	No	No	Survived	Survived
17	Mascarenhas et al.2002	2002	28	26-30	Antepartem	38	37-42	3. trim.	Primipara	1991+	Rupture	Yes	Yes	No	Yes	2. stage	Before delivery	Cesarean section			136	64000	109	177		No	Yes	No	No	No	Right	Laparotomy	Yes	Yes	No	No	No	No	No	Survived	Survived
18	Mascarenhas et al.2002	2010	30	26-30	Antepartem	30	<32	3. trim.	Primipara	1991+	Rupture		No	No	Yes	1. stage	Before delivery	Cesarean section			30	40000	516	355		Yes	No	No	No	No	Billateral	Laparotomy	Yes	Yes	No	No	No	No	No	Survived	Died
19	Tyagi et al.2010	1997	40	36-40	Antepartem	29	<32	3. trim.	≤ 4	1991+	Hematoma	No	No	No	Yes	2. stage		Cesarean section			76	60000	17	13	139	No	Yes	No	No	No	Right	US	No	No	No	No	No	No	No	Survived	Survived	Female
20	Yotsumoto et al.1997	1992	33	31-35	Postpartem	39	37-42	postpartum	≤ 4	1991+	Hematoma		No	No	Yes	2. stage	>24h	Cesarean section				89000	972	1359	2237	Yes	Yes	No	No	No	Billateral	CT	No	No	No	Yes	No	No	No	Survived	Survived
21	Wilson RH et al.1992	1992	24	21-25	Postpartem	38	37-42	postpartum	≤ 4	1991+	Rupture	Yes	Yes	No	Yes	3. stage	12-24 h	Vaginal delivery	190	100	61	104000				Yes	Yes	No	Yes	Yes		Laparotomy	Yes	Yes	No	No	No	No	No	Survived	Survived	Female
22	Marsh et al.2003	2003	38	36-40	Antepartem	29	<32	3. trim.	≤ 4	1991+	Rupture	Yes	Yes	No	Yes	2. stage	Intrapartum	Cesarean section	170	90	71	70000	853	271		Yes	Yes	No	No	Yes	Billateral	Laparotomy	Yes	Yes	No	No	No	No	No	Survived	Died
23	Sujirachato et al.2012	2012	26	26-30	Antepartem	34	33-36	3. trim.	Primipara	1991+	Rupture	No	No	No	Yes	2. stage	Before delivery	No delivery			95	87000			865	Yes	No	No	No	No	Right	Autopsy	No	No	No	No	No	No	No	Died	Died	Male
24	Terasaki et al.1990	1990	20	<20	Postpartem	28	<32	3. trim.	≤ 4	till 1990	Rupture	Yes	Yes	No	Yes	1. stage	12-24 h	Cesarean section	175	110		40000	1560	2040		Yes	No	No	No	No	Right	US	No	No	No	Yes	No	No	No	Survived	Died
25	Terasaki et al.1990	1990	17	<20	Postpartem	38	37-42	3. trim.	Primipara	till 1990	Hematoma	Yes	Yes	No	Yes	1. stage	>24h	Cesarean section	170	120		50000				Yes	Yes	Yes	No	No	Right	CT	No	No	No	Yes	No	No	No	Survived	Died
26	Terasaki et al.1990	1990	32	31-35	Postpartem	27	<32	3. trim.	>4	till 1990	Rupture	Yes	Yes	No	No	No HELLP sy		Cesarean section	145	80											Billateral	Laparotomy	No	No	No	Yes	No	No	No	Survived	Died
27	Terasaki et al.1990	1990	38	36-40	Postpartem	34	33-36	3. trim.	>4	till 1990	Hematoma	Yes	Yes	No	No	No HELLP sy		Vaginal delivery								No	Yes	No	No	No	Right	CT	No	No	No	Yes	No	No	No	Survived	Survived
28	Karadia et al.1996	1996	37	36-40	Postpartem	42	37-42	3. trim.	Primipara	1991+	Rupture	Yes	Yes	Yes	Yes	1. stage	<12 h	Vaginal delivery	180	105	96	46000				Yes	No	No	No	Yes	Right	Laparotomy	Yes	Yes	No	No	No	No	No	Survived	Survived
29	Wilson SG et al.2014	2014	38	36-40	Postpartem	29	<32	3. trim.		1991+	Rupture	Yes	Yes	No	Yes	2. stage	<12 h	Cesarean section			71	70000		271		Yes	Yes	No	Yes	Yes		Laparotomy	Yes	Yes	No	No	No	No	No	Survived	Died
30	Wilson SG et al.2014	2014	34	31-35	Postpartem	34	33-36	3. trim.	Primipara	1991+	Rupture	Yes	Yes	No	Yes	2. stage	<12 h	Cesarean section			65	54000		324		Yes	Yes	No	No	Yes	Right	US/CT	No	No	No	No	No	No	No	Survived	Survived
31	Wilson SG et al.2014	2014	32	31-35	Antepartem	31	<32	3. trim.	Primipara	1991+	Rupture	Yes	Yes	No	Yes	2. stage	Intrapartum	Cesarean section	228	115		62000		1508		Yes	Yes	No	No	No		Laparotomy	Yes	Yes	No	No	No	No	No	Survived	Died
32	Araujo et al. 2006	2006	38	36-40	Antepartem	38	37-42	3. trim.	>4	1991+	Hematoma	Yes	Yes	No	Yes	2. stage	Before delivery	Cesarean section	160	100		91000	768		2207	No	Yes	No	No	No	Right	Laparotomy	No	No	No	No	No	No	No	Survived	Survived
33	Araujo et al. 2006	2006	36	36-40	Antepartem	36	33-36	3. trim.	≤ 4	1991+	Rupture	No	No	No	Yes	2. stage	Before delivery	Cesarean section				92000	1861		1514	Yes	No	No	No	No		Laparotomy	Yes	No	Yes	No	No	No	Yes	Survived	Died
34	Araujo et al. 2006	2006	43	41-45	Antepartem	24	<32	2. trim.	>4	1991+	Rupture							Cesarean section								No	Yes	No	No	No		Laparotomy	Yes	No	No	No	No	No	Yes	Survived	Died
35	Araujo et al. 2006	2006	48	46-50	Postpartem			postpartum	≤ 4	1991+	Rupture							Cesarean section								No	Yes	No	No	No		Laparotomy	Yes	No	No	No	No	No	Yes	Survived	Died
36	Araujo et al. 2006	2006	43	41-45	Antepartem	37	37-42	3. trim.	>4	1991+	Rupture							Vaginal delivery								No	Yes	No	No	No		US	Yes	No	Yes	No	No	No	Yes	Survived	Died
37	Araujo et al. 2006	2006	42	41-45	Antepartem	34	33-36	3. trim.	>4	1991+	Rupture							Vaginal delivery								No	Yes	No	No	No		US	Yes	No	Yes	No	No	No	Yes	Survived	Died
38	Araujo et al. 2006	2006	45	41-45	Antepartem	40	37-42	3. trim.	>4	1991+	Rupture							Cesarean section								No	Yes	No	No	No		US	Yes	No	No	No	No	No	Yes	Survived	Died
39	Araujo et al. 2006	2006	42	41-45	Antepartem	35	33-36	3. trim.	≤ 4	1991+	Rupture							Cesarean section								No	Yes	No	No	No		US	Yes	No	No	No	No	No	Yes	Survived	Died
40	Araujo et al. 2006	2006	27	26-30	Antepartem	33	33-36	3. trim.	≤ 4	1991+	Rupture							Vaginal delivery								No	Yes	No	No	No		US	Yes	No	Yes	No	No	No	No	Survived	Survived
41	Araujo et al. 2006	2006	44	41-45	Postpartem			postpartum	>4	1991+	Rupture		No	No	Yes	2. stage	>24h	Vaginal delivery				80000	430		2960	Yes	No	No	No	No	Right	Laparotomy	No	No	No	No	No	No	No	Died	Died
42	Sutton et al. 2008.	2008	25	21-25	Postpartem			postpartum	≤ 4	1991+	Rupture	No					>24h	Cesarean section								Yes	No	No	No	No	Right	Autopsy	No	No	No	No	No	No	No	Died	Survived
43	Wicke et al. 2004	2004	33	31-35	Antepartem	37	37-42	3. trim.	≤ 4	1991+	Hematoma	No	No	No	Yes	1. stage		Cesarean section				33000	116		383	No	Yes	No	No	No	Right	CT	No	No	No	No	No	No	No	Survived	Survived	Female
44	Wicke et al. 2004	2004	26	26-30	Postpartem	36	33-36	3. trim.	Primipara	1991+	Hematoma	No	No	No	Yes	3. stage		Cesarean section				143000	573		632	No	Yes	No	No	No	Right	CT	No	No	No	No	No	No	No	Survived	Survived
45	Wicke et al. 2004	2004	26	26-30	Postpartem	22	<32	postpartum	Primipara	1991+	Hematoma	Yes	Yes	No	Yes	1. stage		Vaginal delivery	180	95		35000	2030		4180	No	Yes	No	No	No	Billateral	CT	No	No	No	No	No	No	No	Survived	Died
46	Wicke et al. 2004	2004	30	26-30	Postpartem			postpartum	≤ 4	1991+	Rupture	No	No	No	Yes	1. stage	<12 h	Cesarean section				25000	990		2860	Yes	No	No	No	No	Right	Laparotomy	Yes	Yes	No	No	No	No	No	Survived	Survived
47	Wicke et al. 2004	2004	29	26-30	Antepartem	34	33-36	3. trim.	Primipara	1991+	Rupture	No	No	No	Yes	1. stage	Before delivery	Cesarean section				44000	730		1408	Yes	No	No	No	No	Billateral	Laparotomy	Yes	Yes	No	No	No	Yes	No	Survived	Survived
48	Strate et al. 2000	2000	26	26-30	Postpartem	34	33-36	3. trim.	Primipara	1991+	Rupture	Yes	Yes	No	Yes	1. stage	>24h	Cesarean section	150	110		22000	2981	1504		Yes	Yes	No	Yes	No	Billateral	Laparotomy	Yes	Yes	No	No	No	Yes	No	Survived	Survived	Male
49	Xavier et al. 2002	2002	27	26-30	Antepartem	36	33-36	3. trim.	Primipara	1991+	Hematoma							Cesarean section					59	74		No	Yes	No	Yes	No	Billateral	US	No	No	No	No	No	No	No	Survived	Survived	Female
50	Miguelote et al. 2009	2009	28	26-30	Postpartem	36	33-36	3. trim.	Primipara	1991+	Rupture	Yes	Yes	No	Yes	1. stage	<12 h	Cesarean section	145	90		40000	1526	928		Yes	Yes	No	Yes	Yes	Billateral	US/CT	Yes	Yes	No	No	No	No	No	Survived	Survived	Female
51	Matheï et al. 2007	2007	30	26-30	Postpartem			postpartum	Primipara	1991+	Rupture	No	No	No	Yes	3. stage	>24h	Vaginal delivery			114	106000	112	80	561	Yes	Yes	No	Yes	No	Right	Laparotomy	Yes	Yes	No	No	No	No	No	Survived	Survived
52	Kinthala et al.2012	2012	33	31-35	Antepartem	30	<32	3. trim.	>4	1991+	Hematoma	Yes	Yes	No	Yes	1. stage		Vaginal delivery				49000	11843	7688		No	Yes	No	Yes	No	Right	US	No	No	No	No	No	No	No	Survived	Died
53	Saura et al. 1995	1995	28	26-30	Antepartem	37	37-42	3. trim.	≤ 4	1991+	Rupture	Yes	Yes	Yes	Yes	1. stage	12-24 h	Cesarean section	220	110		18000	2600	1064	5500	Yes	Yes	No	No	No	Right	Laparotomy	Yes	Yes	No	No	No	No	No	Survived	Survived
54	Rittenberry et al. 1991	1991	24	21-25	Postpartem			postpartum	Primipara	1991+	Rupture						<12 h	Cesarean section								Yes	Yes	No	Yes	No	Billateral	Laparotomy	Yes	Yes	Yes	No	No	No	No	Survived	Survived
55	Rittenberry et al. 1991	1991	34	31-35	Postpartem			postpartum	≤ 4	1991+	Rupture							Vaginal delivery													Billateral	Laparotomy	Yes	Yes	No	No	No	No	No	Survived	Survived
56	Van de Minkelis et al.2016	2016	34	31-35	Antepartem	32	<32	3. trim.	Primipara	1991+	Rupture	Yes	No	No	Yes	1. stage	Before delivery	Cesarean section	200	100	36	43000				Yes	Yes	No	No	No	Right	Laparotomy	Yes	Yes	No	No	No	No	No	Survived	Died
57	Singh et al. 2009	2009	22	21-25	Antepartem	34	33-36	3. trim.	≤ 4	1991+	Rupture	Yes	Yes	Yes	Yes	2. stage	Intrapartum	Cesarean section	180	130		90000	82	84		Yes	Yes	No	No	No		Laparotomy	Yes	Yes	No	No	No	No	No	Died	Died
58	Matsuda et al.1997	1997	33	31-35	Postpartem	39	37-42	3. trim.	≤ 4	1991+	Rupture						12-24 h	Cesarean section			73		424	1002	835	Yes	Yes	No	No	No	Right	CT	Yes	Yes	No	Yes	No	No	No	Survived	Survived	Male
59	Stella et al. 2008	2008	33	31-35	Antepartem	31	<32	3. trim.	Primipara	1991+	Hematoma	No	No	No	Yes	1. stage		Cesarean section			137	41000	1280	740		No	Yes	No	No	No	Right	US/CT	Yes	Yes	No	No	No	No	No	Survived	Survived	Male
60	Srivastava et al.2007	2007	31	31-35	Antepartem	27	<32	3. trim.	Primipara	1991+	Rupture	Yes	Yes	Yes	Yes	2. stage	Intrapartum	Cesarean section	205	100	87	82000	492	438		Yes	Yes	No	Yes	No	Right	Laparotomy	Yes	Yes	No	Yes	No	No	No	Survived	Died	Male
61	Troja et al.2015	2015	29	26-30	Antepartem	34	33-36	3. trim.	Primipara	1991+	Rupture		No	No	Yes	1. stage		Cesarean section			110	46000	324	341	503	No	Yes	No	No	No	Right	Laparotomy	Yes	Yes	No	No	No	No	No	Survived	Survived
62	Westergaard et al.1980	1980	36	36-40	Antepartem	27	<32	3. trim.	≤ 4	till 1990	Rupture	Yes	Yes	No	Yes	1. stage	Before delivery	Cesarean section	145	95	78	15000				Yes	Yes	No	No	No	Right	Laparotomy	Yes	Yes	No	No	No	No	Yes	Died	Died
63	Varotti et al.2010	2010	43	41-45	Postpartem	38	37-42	3. trim.	≤ 4	1991+	Rupture	Yes	Yes	No	Yes	2. stage	<12 h	Cesarean section				55000	822	678	2220	Yes	Yes	No	No	No	Billateral	CT	Yes	No	No	No	No	Yes	No	Survived	Survived	Female
64	Zissin et al.1999	1999	28	26-30	Postpartem	28	<32	3. trim.		1991+	Hematoma	Yes	Yes	No	Yes	2. stage	<12 h	Cesarean section	150	100		61000	4180	3290		No	Yes	No	No	No	Billateral	CT	No	No	No	No	No	No	No	Survived	Survived	Female
65	Zissin et al.1999	1999	22	21-25	Antepartem					1991+	Hematoma	Yes	Yes	No	Yes	2. stage	Before delivery	Cesarean section	170	100		97000	2870	688		No	Yes	No	No	No	Billateral	CT	No	No	No	No	No	No	No	Survived	Survived
66	Risseeuw et al.1999	1999	28	26-30	Postpartem	29	<32	3. trim.	≤ 4	1991+	Rupture	Yes	Yes	No	Yes	1. stage	<12 h	Cesarean section			38	29000	468	308	1563	Yes	Yes	No	No	Yes	Right	US	Yes	Yes	No	No	No	No	No	Survived	Survived	Female
67	Kelly et al.2009	2009	35	31-35	Antepartem	18	<32	2. trim.	Primipara	1991+	Rupture	Yes	Yes	No	Yes	3. stage	Before delivery	No delivery	183	102		105000	2823	2223	14361	Yes	Yes	No	No	No	Right	US	Yes	Yes	No	No	No	No	No	Survived	Died
68	Erhard et al. 1993	1993	30	26-30	Antepartem	27	<32	3. trim.	Primipara	1991+	Rupture	Yes	Yes	No	Yes	2. stage	>24h	Cesarean section				60000	560	590		Yes	No	No	No	No	Right	US	Yes	Yes	No	No	No	Yes	No	Survived	Survived
69	Yoshihara et al.2016	2016	34	31-35	Postpartem	40	37-42	3. trim.	≤ 4	1991+	Rupture	Yes	Yes	No	Yes	1. stage	<12 h	Vaginal delivery	188	100		37000	9080	5040	3777	Yes	Yes	No	No	No	Billateral	US/CT	Yes	Yes	No	No	No	No	No	Died	Survived
70	Anyfantakis et al.2014	2014	32	31-35	Postpartem	36	33-36	3. trim.	Primipara	1991+	Hematoma	Yes	Yes	No	No	No HELLP sy		Cesarean section	185	95	90	185000	67	111	682	No	Yes	Yes	No	No	Right	US/CT	No	No	No	No	No	No	No	Survived	Survived	Female
71	Links, 1946	1946	42	41-45	Antepartem	16	<32	2. trim.		till 1990	Rupture							No delivery								No	Yes	No	No	No	Right	Laparotomy	Yes	Yes	No	No	No	No	No	Survived	Died
72	Karateke et al.2014	2014	26	26-30	Postpartem	29	<32	3. trim.	≤ 4	1991+	Hematoma	Yes	Yes	Yes	Yes	1. stage		Vaginal delivery	170	90	76	30000	4000	3450	980	No	Yes	Yes	No	No	Right	US/CT	No	No	No	No	No	No	No	Survived	Died	Female
73	Haller et al.1951	1951	34	31-35	Antepartem	38	37-42	3. trim.	>4	till 1990	Hematoma	Yes	Yes	No	No	No HELLP sy	Intrapartum	No delivery	260	140						Yes	Yes	No	No	No	Right	Autopsy	No	No	No	No	No	No	No	Died	Survived
74	Kramish et al.1954	1954	32	31-35	Postpartem			postpartum	≤ 4	till 1990	Rupture	Yes	Yes	No	No	No HELLP sy	>24h	Vaginal delivery	180	104						Yes	Yes	No	No	Yes	Right	Laparotomy	Yes	Yes	No	No	No	No	No	Survived	Survived	Female
75	Howard et al.1956	1956	35	31-35	Antepartem				>4	till 1990	Rupture	Yes	Yes	No	No	No HELLP sy	Before delivery	No delivery	260	140						Yes	Yes	No	Yes	No	Right	Autopsy	No	No	No	No	No	No	No	Died	Died
76	Dodson et al.1969	1969	28	26-30	Postpartem	36	33-36	3. trim.	>4	till 1990	Hematoma	Yes	Yes	No	No	No HELLP sy	>24h	Vaginal delivery	160	110	98					Yes	Yes	No	No	No	Billateral	Laparotomy	Yes	Yes	No	No	No	No	No	Survived	Survived	Male
77	Slattery et al.1968	1968	41	41-45	Postpartem	36	33-36	3. trim.	>4	till 1990	Hematoma	Yes	Yes	No	No	No HELLP sy		Vaginal delivery	170	110			75	38		No	Yes	Yes	No	No	Billateral		Yes	No	No	No	Yes	No	No	Survived	Died
78	DeHaan et al.1965	1965	37	36-40	Antepartem				≤ 4	till 1990	Rupture	Yes	Yes	No	No	No HELLP sy	Before delivery	No delivery	240	150						Yes	Yes	No	Yes	No	Right	Autopsy	No	No	No	No	No	No	No	Died	Died
79	Yen, 1964	1964	38	36-40	Antepartem	36	33-36	3. trim.		till 1990	Rupture	Yes	Yes	No	No	No HELLP sy	Before delivery	Cesarean section								Yes	Yes	No	No	Yes	Left	Laparotomy	Yes	Yes	No	No	No	No	No	Died	Survived	Male
80	Portnuff et al.1972	1972	21	21-25	Antepartem				Primipara	till 1990	Rupture						Before delivery	Cesarean section								Yes	Yes	No	No	Yes	Left	Laparotomy	Yes	Yes	No	No	No	No	No	Survived	Died
81	Nelson et al.1977	1977	21	21-25	Antepartem	35	33-36	3. trim.	Primipara	till 1990	Rupture	Yes	Yes	No	Yes	1. stage		Cesarean section	220	135		27000				No	Yes	No	No	No	Left	Laparotomy	Yes	No	No	No	Yes	No	No	Survived	Survived	Female
82	Nelson et al.1977	1977	28	26-30	Postpartem	40	37-42	3. trim.	≤ 4	till 1990	Hematoma	Yes	Yes	No	Yes	1. stage	<12 h	Vaginal delivery	170	96		40000				Yes	Yes	No	No	No	Right	Laparotomy	Yes	No	No	No	No	No	Yes	Survived	Survived
83	Nelson et al.1977	1977	22	21-25	Antepartem	37	37-42	3. trim.	≤ 4	till 1990	Hematoma	Yes	Yes	No	Yes	2. stage	Before delivery	Cesarean section	210	130		70000				Yes	Yes	No	No	No	Right	Laparotomy	Yes	Yes	No	No	No	No	No	Survived	Survived
84	Nelson et al.1977	1977	35	31-35	Postpartem	34	33-36	3. trim.	>4	till 1990	Hematoma	Yes	Yes	No	Yes	1. stage	<12 h	Vaginal delivery	190	130		22000				Yes	Yes	No	No	No	Right	Laparotomy	Yes	Yes	No	No	No	No	No	Survived	Survived	Female
85	Hibbard, 1976	1976	30	26-30	Antepartem	23	<32	2. trim.	≤ 4	till 1990	Rupture						12-24 h	Vaginal delivery								Yes	Yes	No	No	No	Right	Laparotomy	Yes	Yes	No	No	No	No	No	Died	Died
86	Hibbard, 1976	1976	44	41-45	Antepartem	25	<32	2. trim.	>4	till 1990	Rupture	Yes	Yes	No	No	No HELLP sy	Before delivery	Cesarean section	150	100						No	Yes	Yes	No	No	Right	Laparotomy	Yes	No	No	No	No	No	Yes	Survived	Died
87	Hibbard, 1976	1976	30	26-30	Antepartem	30	<32	3. trim.	≤ 4	till 1990	Rupture	Yes	Yes	No	No	No HELLP sy	Before delivery	No delivery	170	120	120					Yes	Yes	Yes	Yes	No	Right	Laparotomy	Yes	Yes	No	No	Yes	No	No	Died	Died
88	Hibbard, 1976	1976	27	26-30	Antepartem	35	33-36	3. trim.	≤ 4	till 1990	Rupture	Yes	Yes	No	No	No HELLP sy	Before delivery	No delivery	154	94	115					Yes	Yes	No	No	No	Billateral	Autopsy	No	No	No	No	No	No	No	Died	Died
89	Hibbard, 1976	1976	32	31-35	Antepartem	38	37-42	3. trim.	≤ 4	till 1990	Rupture						Before delivery	Cesarean section			111					Yes	Yes	No	No	No	Right	Laparotomy	Yes	Yes	No	No	No	No	Yes	Died	Died
90	Hibbard, 1976	1976	34	31-35	Antepartem				>4	till 1990	Rupture	Yes	Yes	No	No	No HELLP sy	Before delivery	No delivery	194	120						Yes	Yes	No	No	No	Right	Laparotomy	Yes	Yes	No	No	No	No	No	Died	Died
91	Hibbard, 1976	1976	29	26-30	Antepartem	40	37-42	3. trim.	≤ 4	till 1990	Hematoma	Yes	Yes	No	Yes	2. stage	Before delivery		250	150	69	75000				Yes	Yes	No	No	No	Right		No	No	No	No	No	No	No	Survived	Died
92	Ibrahim et al.1985	1985	34	31-35	Antepartem	38	37-42	3. trim.	≤ 4	till 1990	Rupture		No	No	Yes	1. stage	Before delivery	Cesarean section			66	40000				Yes	Yes	Yes	No	No	Right	Laparotomy	Yes	Yes	No	No	No	No	No	Survived	Died
93	Woodhouse, 1986	1986	22	21-25	Antepartem	36	33-36	3. trim.	≤ 4	till 1990	Hematoma	Yes			No	No HELLP sy		Vaginal delivery	145	90	84	337000				No	Yes	No	No	No	Right	CT	No	No	No	No	No	No	No	Survived	Survived	Female
94	Lavery et al. 1971	1971	38	36-40	Antepartem	32	<32	3. trim.	>4	till 1990	Rupture	Yes	Yes	No	No	No HELLP sy	Before delivery	No delivery	214	140						Yes	No	No	No	No	Billateral	Autopsy	No	No	No	No	No	No	No	Died	Died
95	Lavery et al. 1971	1971	32	31-35	Antepartem	34	33-36	3. trim.	>4	till 1990	Rupture	Yes	Yes	Yes	No	No HELLP sy	Before delivery	No delivery	210	110						Yes	No	No	No	No	Right	Autopsy	No	No	No	No	No	No	No	Died	Died
96	Lavery et al. 1971	1971	34	31-35	Antepartem	34	33-36	3. trim.	>4	till 1990	Rupture	Yes	Yes	No	No	No HELLP sy	Before delivery	Cesarean section	170	120						Yes	No	No	No	No	Right	Laparotomy	Yes	No	No	No	No	No	Yes	Died	Survived	Female
97	Lavery et al. 1971	1971	30	26-30	Postpartem	34	33-36	3. trim.	≤ 4	till 1990	Rupture	Yes	Yes	No	No	No HELLP sy		Vaginal delivery	230	160	60					No	Yes	No	No	No	Right	Laparotomy	Yes	No	No	No	No	No	Yes	Survived	Survived
98	Golan et al. 1979	1979	28	26-30	Postpartem			postpartum	≤ 4	till 1990	Rupture	No					>24h	Vaginal delivery			83					No	Yes	Yes	No	No	Right	Laparotomy	Yes	Yes	No	No	No	No	Yes	Survived	Died
99	Golan et al. 1979	1979	32	31-35	Postpartem	36	33-36	3. trim.	≤ 4	till 1990	Rupture	No					<12 h	Cesarean section			83					Yes	No	No	No	No	Left	Laparotomy	Yes	Yes	No	No	No	No	No	Died	Survived
100	Golan et al. 1979	1979	42	41-45	Postpartem			postpartum		till 1990	Rupture	Yes					<12 h	Cesarean section	220	120						Yes	No	No	No	No	Left	Laparotomy	Yes	Yes	No	No	No	No	No	Died	Died
101	Golan et al. 1979	1979	40	36-40	Antepartem				≤ 4	till 1990	Rupture	Yes					<12 h	Cesarean section	160	120						Yes	No	No	No	No	Left	Laparotomy	Yes	No	No	No	No	No	Yes	Died	Died
102	Golan et al. 1979	1979	27	26-30	Postpartem	32	<32	3. trim.	≤ 4	till 1990	Hematoma	Yes					12-24 h	Vaginal delivery	145	105						Yes	Yes	No	No	Yes	Billateral	Laparotomy	Yes	Yes	No	No	No	No	No	Survived	Died
103	Ng et al. 1990	1990	28	26-30	Antepartem	38	37-42	3. trim.	≤ 4	till 1990	Rupture	Yes	Yes	No	Yes	2. stage		Cesarean section	150	100	121	79000		228		No	Yes	No	Yes	No	Right	Laparotomy	Yes	Yes	No	No	No	No	No	Survived	Survived	Male
104	Irvine, 2004.	2004	22	21-25	Postpartem	38	37-42	3. trim.	≤ 4	1991+	Hematoma	No					12-24 h	Cesarean section			68					Yes	No	No	No	Yes		Laparotomy	Yes	Yes	No	No	No	No	No	Survived	Survived	Female
105	Shaw et al. 2005	2005	39	36-40	Postpartem	40	37-42	3. trim.	≤ 4	1991+	Hematoma	No						Vaginal delivery			68					No	Yes	Yes	No	No	Right	CT	No	No	No	No	No	No	No	Survived	Survived	Female
106	King et al. 2006	2006	32	31-35	Antepartem	28	<32	3. trim.		1991+	Rupture	Yes	Yes	No	Yes	2. stage	12-24 h	Cesarean section	220	110		89000	1856	1111		Yes	Yes	No	No	No	Right	Laparotomy	Yes	Yes	No	No	No	Yes	No	Survived	Survived
107	Iwashita et al. 2012	2012	37	36-40	Antepartem	37	37-42	3. trim.	≤ 4	1991+	Hematoma	Yes	Yes	No	Yes	3. stage	Before delivery	Cesarean section	220	120		133000	562	461	1895	Yes	No	No	No	No		CT	No	No	No	No	No	No	No	Survived	Survived
108	Gilboa et al. 2006	2006	25	21-25	Postpartem	35	33-36	3. trim.	Primipara	1991+	Rupture	Yes	Yes	No	Yes	2. stage	<12 h	Cesarean section	170	90		55000	162	83	1800	Yes	Yes	No	No	No	Right	US/CT	No	No	No	No	No	No	No	Survived	Survived
109	Abdi et al.2001	2001	28	26-30	Postpartem	39	37-42	3. trim.		1991+	Rupture	No					12-24 h	Vaginal delivery						240		Yes	Yes	Yes	No	Yes	Right	Laparotomy	Yes	Yes	No	No	No	No	No	Died	Survived	Male
110	Sahasranaman et al. 2013	2013	23	21-25	Postpartem	33	33-36	3. trim.	≤ 4	1991+	Hematoma	Yes	Yes	No	Yes	1. stage	12-24 h	Cesarean section	150	95		47000	5640	4108	4593	Yes	Yes	No	No	No	Right	US/CT	No	No	No	No	No	No	No	Died	Survived
111	Pavlis et al.2009	2009	38	36-40	Antepartem	38	37-42	3. trim.		1991+	Rupture	Yes	No	No	Yes	1. stage	Intrapartum	Cesarean section	170	110	40	18000	2500	2352		Yes	Yes	No	No	No	Right	Laparotomy	Yes	Yes	No	No	No	No	No	Survived	Survived
112	Pavlis et al.2009	2009	38	36-40	Antepartem	37	37-42	3. trim.		1991+	Rupture		No	No	Yes	1. stage	Before delivery	Cesarean section			52	50000	2000	1854		Yes	Yes	No	No	No	Right	Laparotomy	Yes	No	No	No	No	No	Yes	Survived	Survived
113	Pavlis et al.2009	2009	32	31-35	Postpartem			postpartum		1991+	Rupture		No	No	Yes	2. stage	<12 h	Vaginal delivery			58	53000	1752	1840		Yes	Yes	No	No	No	Right	CT	Yes	Yes	No	No	No	No	Yes	Survived	Survived	Female
114	Gyang et al. 2006	2006	31	31-35	Antepartem	27	<32	3. trim.	Primipara	1991+	Rupture	Yes	Yes	Yes	Yes	2. stage		Cesarean section	205	100		82000	502	438		No	Yes	No	Yes	No	Right	Laparotomy	Yes	Yes	No	Yes	No	No	No	Survived	Died
115	Chou et al.2010	2010	33	31-35	Antepartem	26	<32	2. trim.	≤ 4	1991+	Rupture	Yes	No	No	Yes	2. stage	Before delivery	Cesarean section	172	120		70000	667	732	652	Yes	Yes	No	No	No	Right	Laparotomy	Yes	Yes	No	No	No	No	No	Survived	Died	Female
116	Simic et al. 2005	2005	34	31-35	Postpartem			postpartum	≤ 4	1991+	Rupture		No	No	Yes	1. stage	<12 h	Cesarean section			101	36000	3600	3270	4800	Yes	No	No	No	No	Right	Laparotomy	Yes	Yes	No	No	No	No	No	Died	Survived	Male
117	Ellis et al. 1963	1963	38	36-40	Postpartem	38	37-42	3. trim.	≤ 4	till 1990	Rupture	Yes	Yes	No	No	No HELLP sy	>24h	Vaginal delivery	170	100						Yes	Yes	No	Yes	No	Right	Autopsy	No	No	No	No	No	No	No	Died	Survived
118	Shakya et al. 2013	2013	30	26-30	Antepartem	27	<32	3. trim.	>4	1991+	Hematoma		No	No	Yes	2. stage					102	79000	330	270		No	Yes	No	No	No	Right	US/CT	No	No	No	No	No	No	No	Survived	Died
119	Sommer et al.1979	1979	35	31-35	Antepartem	24	<32	2. trim.	≤ 4	till 1990	Rupture		No	No	Yes	3. stage	Before delivery					150000	148			Yes	Yes	No	No	No	Billateral		Yes	No	No	No	Yes	No	No	Survived	Died
120	Baumwol et al.1976	1976	25	21-25	Antepartem				≤ 4	till 1990	Rupture	No					Before delivery				115					Yes	Yes	Yes	No	No	Right	Laparotomy	Yes	Yes	No	No	No	No	Yes	Survived	Died
121	Carlson et al. 2004	2004	27	26-30	Antepartem	34	33-36	3. trim.	Primipara	1991+	Rupture	Yes	Yes	No	Yes	2. stage		Cesarean section	145	88		80000	258			No	Yes	Yes	Yes	No	Left	CT	No	No	No	No	No	No	No	Survived	Survived	Female
122	Harris et al. 2005	2005	24	21-25	Antepartem	32	<32	3. trim.	Primipara	1991+	Rupture		No	No	Yes	1. stage	Before delivery	Cesarean section				49000	1771	1367		Yes	Yes	No	No	No	Right	Laparotomy	Yes	Yes	No	Yes	No	No	No	Survived	Survived
123	Holst et al. 2013	2013	33	31-35	Antepartem	37	37-42	3. trim.	≤ 4	1991+	Rupture		No	No	Yes	2. stage	12-24 h	Cesarean section			105	98000	234			Yes	No	No	No	No	Left	Laparotomy	No	No	No	No	No	No	No	Survived	Survived	Male
124	Merchant et al. 2004	2004			Antepartem	23	<32	2. trim.	≤ 4	1991+	Rupture		No	Yes	Yes	1. stage	Intrapartum	Cesarean section			32	34000	3400	2843		Yes	Yes	No	No	No	Right	CT	Yes	Yes	No	No	No	No	No	Died	Died
125	Merchant et al. 2004	2004			Antepartem	32	<32	3. trim.	Primipara	1991+	Rupture		No	No	Yes	2. stage	Before delivery	Cesarean section			109	66000	547	484		Yes	Yes	No	No	No	Billateral	Laparotomy	Yes	Yes	No	No	No	No	No	Survived	Died
126	Merchant et al. 2004	2004			Antepartem	33	33-36	3. trim.	Primipara	1991+	Hematoma	Yes	Yes	No	Yes	2. stage	Before delivery	Cesarean section	170	100	96	60000	96	7	2786	Yes	No	No	No	No		US/CT	No	No	No	No	No	No	No	Survived	Died
127	Mallick et al. 2007	2007	27	26-30	Postpartem			postpartum		1991+	Rupture	No	No	No	Yes	2. stage	12-24 h	Vaginal delivery			75	57000		685		Yes	Yes	No	No	No		CT							No		Survived
128	Cernea et al. 2012	2012	44	41-45	Postpartem	34	33-36	3. trim.	>4	1991+	Rupture	Yes	Yes	No	Yes	2. stage	12-24 h	Vaginal delivery	180	125	53	90000	578	732	600	Yes	Yes	Yes	No	Yes	Right	US	Yes	Yes	No	No	No	No	No	Survived	Died	Male
129	Greca et al.1984	1984	23	21-25	Antepartem	29	<32	3. trim.	≤ 4	till 1990	Hematoma	Yes					Before delivery	Cesarean section			86					Yes	Yes	No	Yes	No	Right	US	Yes	Yes	No	No	No	No	No	Survived	Died
130	Owen et al.1973	1973	35	31-35	Antepartem	36	33-36	3. trim.	>4	till 1990	Rupture	Yes	Yes	No	No	No HELLP sy	Intrapartum	Cesarean section	160	110						Yes	Yes	No	Yes	No	Billateral	Laparotomy	Yes	No	No	No	No	No	Yes	Survived	Died	Male
131	Kapan et al. 2010	2010	32	31-35	Postpartem	38	37-42	3. trim.	>4	1991+	Hematoma	Yes	Yes	No	Yes	1. stage		Cesarean section	150	90	86	31000	310	254	865	No	Yes	Yes	No	No	Right	US/CT	No	No	No	No	No	No	No	Survived	Survived	Male
132	Reedmaker et al. 1943	1943	32	31-35	Antepartem					till 1990	Rupture	Yes	Yes	No	No	No HELLP sy	Before delivery	Cesarean section	260	160						Yes	Yes	No	Yes	No		Laparotomy	Yes	Yes	No	No	No	No	No	Survived	Died	Female
133	Browne et al. 1975	1975	22	21-25	Antepartem	32	<32	3. trim.	≤ 4	till 1990	Rupture	Yes	No	Yes	No	No HELLP sy	<12 h	Vaginal delivery	220	110						Yes	Yes	No	No	Yes	Billateral	Laparotomy	Yes	No	No	No	No	No	Yes	Survived	Died
134	Elagwany et al. 2013	2013	25	21-25	Antepartem	28	<32	3. trim.	Primipara	1991+	Rupture	Yes	Yes	No	Yes	2. stage	Before delivery	Cesarean section			30	60000	2000	1500		Yes	Yes	No	No	No	Right	Laparotomy	Yes	Yes	No	No	No	No	No	Died	Survived	Male
135	Hepburn, 2008	2008	28	26-30	Antepartem	32	<32	3. trim.	≤ 4	1991+	Rupture		No	Yes	Yes	2. stage	Before delivery	Cesarean section			82	87000	1856	2100	1543	Yes	Yes	Yes	No	No		Laparotomy	Yes	No	Yes	No	No	No	No	Survived	Survived
136	Boo Yang et al. 2010	2010	41	41-45	Postpartem	34	33-36	3. trim.	≤ 4	1991+	Rupture	Yes	Yes	No	No	No HELLP sy	<12 h	Cesarean section	178	100						Yes	Yes	No	No	No	Billateral	CT	Yes	No	No	Yes	No	No	No	Survived	Survived
137	Jungfleish et al.2015	2015	30	26-30	Antepartem	33	33-36	3. trim.		1991+	Hematoma	Yes	Yes	No	Yes	2. stage		Cesarean section	148	90	78	55000	604	634	539	No	Yes	No	Yes	No	Billateral	Laparotomy	Yes	Yes	No	No	No	No	No	Survived	Survived
138	Mokotoff et al.1967	1967	33	31-35	Postpartem			postpartum	>4	till 1990	Rupture	Yes	Yes	No	No	No HELLP sy	>24h	Vaginal delivery	150	100						Yes	Yes	No	No	No	Right	Laparotomy	Yes	Yes	No	No	No	No	No	Survived	Died	Male
139	Peitsidou et al. 2008	2008	35	31-35	Antepartem	39	37-42	3. trim.	Primipara	1991+	Rupture	Yes	Yes	No	Yes	3. stage	Intrapartum	Cesarean section	145	89	75	130000	70	80		Yes	Yes	No	No	No	Right	Laparotomy	Yes	Yes	No	No	No	No	No	Survived	Survived	Male
140	Raga et al.2008	2008	31	31-35	Antepartem	36	33-36	3. trim.	Primipara	1991+	Hematoma	No	No	No	Yes	2. stage		Cesarean section				52000	1110	1772	1037	No	Yes	No	Yes	No		US	No	No	No	No	No	No	No	Survived	Survived	Male
141	Damiani et al.2014	2014	31	31-35	Postpartem	35	33-36	3. trim.	Primipara	1991+	Rupture	Yes	Yes	No	Yes	1. stage	12-24 h	Cesarean section	178	90	66	40000	6160	2734	4978	No	Yes	No	Yes	Yes	Billateral	CT	Yes	Yes	No	Yes	No	No	No	Survived	Survived	Female
142	Messerschmidt et al. 2014	2014	35	31-35	Postpartem	41	37-42	3. trim.	Primipara	1991+	Hematoma	Yes	Yes	No	Yes	1. stage		Cesarean section				38000		2737	3300	No	Yes	No	No	No	Right	US/CT	No	No	No	No	No	No	No	Survived	Survived
143	Zeirideen et al.2009	2009	28	26-30	Postpartem	35	33-36	3. trim.	Primipara	1991+	Rupture	Yes	Yes	No	Yes	1. stage	12-24 h	Cesarean section	160	90	128	31000		464		No	Yes	No	No	Yes	Billateral	Laparotomy	Yes	Yes	No	No	No	No	Yes	Survived	Survived	Male
144	Aghav et al. 2016	2016	30	26-30	Postpartem	34	33-36	3. trim.	≤ 4	1991+	Rupture	Yes	Yes	No	Yes	2. stage	<12 h	Cesarean section	160	100	101	60000	247	212		Yes	No	No	No	No	Right	US	Yes	Yes	No	No	No	No	No	Survived	Survived
145	Shirvastava et al.2006	2006			Antepartem	33	33-36	3. trim.		1991+	Rupture	Yes	No	No	Yes	3. stage	Before delivery	Cesarean section	145	100		123000	221	126		Yes	Yes	No	Yes	No	Right	US	Yes	Yes	No	No	No	No	No	Survived	Survived	Male
146	Nguesan et al. 2012	2012	34	31-35	Antepartem	32	<32	3. trim.	≤ 4	1991+	Rupture	Yes	Yes	No	No	No HELLP sy	Before delivery	Cesarean section	160	110						Yes	Yes	No	No	Yes	Billateral	Laparotomy	Yes	Yes	No	No	No	No	No	Died	Died
147	Gordon et al. 1992	1992	25	21-25	Antepartem	25	<32	2. trim.	≤ 4	1991+	Hematoma	Yes	Yes	No	Yes	3. stage		Cesarean section				109000	1029	843		No	Yes	No	Yes	No	Billateral		No	No	No	No	No	No	No	Survived	Survived	Male
148	Gutierez -Cafranga et al.2010	2010	25	21-25	Antepartem	39	37-42	3. trim.		1991+	Rupture	No	No	No	Yes	1. stage	Before delivery	Cesarean section	80	40	39	17000	1060	873	1941	Yes	Yes	No	No	No	Billateral	Laparotomy	Yes	Yes	No	No	No	No	No	Survived	Survived
149	Lin et al.2012	2012	38	36-40	Postpartem	38	37-42	3. trim.	Primipara	1991+	Hematoma	Yes	No	No	Yes	2. stage		Cesarean section	220	130		59000	10279		22094	No	No	No	No	Yes	Right	CT	No	No	No	No	No	No	No	Survived	Survived
150	Hummeida et al.2015	2015	40	36-40	Postpartem	37	37-42	3. trim.	>4	1991+	Rupture	Yes	Yes	No	Yes	2. stage	<12 h	Vaginal delivery	150	110	60	90000	160	80	1700	Yes	Yes	No	No	Yes	Right	Laparotomy	Yes	Yes	No	No	No	No	No	Survived	Died
151	DeKonick et al.2010	2010	27	26-30	Postpartem	32	<32	3. trim.	Primipara	1991+	Rupture				No	No HELLP sy		Cesarean section			57	226000	2318	1321	5843	No	Yes	Yes	No	Yes	Right	Laparotomy	Yes	Yes	No	Yes	No	No	No	Survived	Survived	Male
152	Gutovich et al.2016	2016	41	41-45	Postpartem	38	37-42	3. trim.		1991+	Rupture	Yes	No	No	Yes	2. stage	<12 h	Cesarean section	165	80		75000	72	332		Yes	Yes	No	No	No	Right	CT	No	No	No	Yes	No	No	No	Survived	Survived
153	Smyth,2011	2011			Antepartem	38	37-42	3. trim.	Primipara	1991+	Rupture	Yes	Yes	No	No	No HELLP sy		Cesarean section	187	114						No	Yes	No	Yes	No	Right	US	Yes	Yes	No	No	No	No	No	Survived	Survived	Male
154	Cerwenka et al.1998	1998	32	31-35	Postpartem			postpartum		1991+	Rupture				Yes	1. stage		Cesarean section				48000									Billateral	CT	Yes	Yes	No	No	No	No	No	Survived	Survived
155	Connor et al.2009	2009	27	26-30	Antepartem	38	37-42	3. trim.	Primipara	1991+	Rupture	Yes	Yes	No	Yes	1. stage	<12 h	Cesarean section	150	98	60	39000	1696	1253	2215	Yes	No	No	No	No	Billateral	US/CT	Yes	No	No	No	No	Yes	No	Survived	Survived
156	Turgut et al.2014	2014	35	31-35	Antepartem	35	33-36	3. trim.	≤ 4	1991+	Hematoma	Yes	No	No	Yes	1. stage		Cesarean section	145	90	86	48000	486	309	595	No	Yes	No	No	No		Laparotomy	Yes	No	No	No	No	No	Yes	Survived	Survived
157	Turgut et al.2014	2014	28	26-30	Antepartem	40	37-42	3. trim.	≤ 4	1991+	Hematoma	Yes	No	No	Yes	2. stage		Cesarean section	150	100	146	76000	257	189	874	No	Yes	No	No	Yes		US	Yes	No	No	No	No	No	Yes	Survived	Survived
158	Turgut et al.2014	2014	27	26-30	Antepartem	37	37-42	3. trim.	≤ 4	1991+	Rupture	Yes	No	No	Yes	2. stage		Cesarean section	150	100	120	62000	109	470	978	No	Yes	No	No	No		Laparotomy	Yes	Yes	No	No	No	No	No	Died	Survived
159	Turgut et al.2014	2014	22	21-25	Antepartem	37	37-42	3. trim.	Primipara	1991+	Rupture		No	No	Yes	1. stage		Cesarean section			43	43000	870	1050	2247	Yes	No	No	No	No		Laparotomy	Yes	No	No	No	No	No	Yes	Died	Survived
160	Turgut et al.2014	2014	42	41-45	Antepartem	40	37-42	3. trim.	>4	1991+	Hematoma	Yes	No	No	Yes	2. stage		Cesarean section	145	100	53	64000	235	132	1767	No	Yes	No	No	Yes		US	Yes	Yes	No	No	No	No	No	Survived	Survived
161	Turgut et al.2014	2014	42	41-45	Antepartem	26	<32	2. trim.	>4	1991+	Rupture	Yes	No	No	Yes	1. stage		Cesarean section	170	100	84	40000	226	154	2000	Yes	No	No	No	No		Laparotomy	Yes	No	No	No	No	No	Yes	Died	Died
162	Turgut et al.2014	2014	38	36-40	Antepartem	21	<32	2. trim.	>4	1991+	Rupture	Yes	No	No	Yes	1. stage		Cesarean section	160	100	156	36000	782	419	1995	No	Yes	No	No	No		CT	Yes	No	No	No	No	Yes	No	Survived	Died
163	Turgut et al.2014	2014	28	26-30	Antepartem	30	<32	3. trim.	Primipara	1991+	Rupture	Yes	No	No	Yes	1. stage		Cesarean section	150	80	117	47000	914	847	2011	Yes	No	No	No	No		Laparotomy	No	No	No	No	No	No	No	Died	Died
164	Hamour et al. 1998	1998	30	26-30	Postpartem	38	37-42	3. trim.	>4	1991+	Rupture						>24h	Vaginal delivery								No	Yes	No	Yes	No	Right	Laparotomy	Yes	No	No	No	No	No	Yes	Survived	Survived	Female
165	Frise et al.2016	2016	31	31-35	Antepartem	31	<32	3. trim.		1991+	Rupture		No	No	Yes	3. stage	Before delivery	Cesarean section			93	143000		284		Yes	Yes	No	Yes	No	Right	CT	Yes	Yes	No	No	No	No	No	Survived	Died
166	Nunes et al.2005	2005	38	36-40	Antepartem	31	<32	3. trim.	Primipara	1991+	Rupture	Yes	No	No	Yes	2. stage		Cesarean section	147	80	97	74000	643	542							Billateral	US/CT	Yes	Yes	No	Yes	No	No	Yes	Survived	Died
167	Nunes et al.2005	2005	33	31-35	Antepartem	33	33-36	3. trim.	>4	1991+	Rupture	Yes	Yes	No	Yes	2. stage		Cesarean section	170	100	60	80000	914	630							Billateral	US/CT	No	No	No	No	No	No	No	Survived	Survived
168	Nunes et al.2005	2005	27	26-30	Antepartem	30	<32	3. trim.	≤ 4	1991+	Rupture	Yes	No	No	Yes	2. stage		Cesarean section	145	110	126	68000	1690	771							Billateral	CT	Yes	Yes	No	No	No	No	No	Died	Died
169	Grand Maison et al.2012	2012	32	31-35	Antepartem	30	<32	3. trim.	Primipara	1991+	Rupture	Yes	No	No	Yes	2. stage		Cesarean section				73000	609	724	744	No	Yes	Yes	No	No		US	No	No	No	Yes	No	No	No	Survived	Survived
170	Grand Maison et al.2012	2012	29	26-30	Antepartem	36	33-36	3. trim.	Primipara	1991+	Rupture	No	No	No	Yes	1. stage		Cesarean section				46000	334	693		No	Yes	No	Yes	No		Laparotomy								Survived	Survived
171	Grand Maison et al.2012	2012	28	26-30	Antepartem	36	33-36	3. trim.	Primipara	1991+	Rupture	Yes	No	No	Yes	1. stage		Cesarean section				50000	575	736	577	No	Yes	Yes	No	No		US	No	No	No	Yes	No	No	No	Survived	Survived
172	Grand Maison et al.2012	2012	23	21-25	Antepartem	32	<32	3. trim.	≤ 4	1991+	Rupture	Yes	No	No	Yes	2. stage		Cesarean section				58000	389	262	389	No	No	Yes	No	No		Laparotomy	No	No	No	Yes	No	No	No	Survived	Survived
173	Grand Maison et al.2012	2012	27	26-30	Postpartem	22	<32	2. trim.	Primipara	1991+	Rupture	Yes	No	No	Yes	1. stage		Vaginal delivery				50000	1150	1039	1039	No	Yes	Yes	No	No		US	No	No	No	Yes	No	No	No	Survived	Survived
174	Grand Maison et al.2012	2012	29	26-30	Antepartem	40	37-42	3. trim.	Primipara	1991+	Rupture	Yes	No	No	Yes	1. stage		Cesarean section				9000	9906	15231	15231	No	Yes	No	No	No		CT	No	No	No	Yes	No	No	No	Survived	Died
175	Grand Maison et al.2012	2012	27	26-30	Postpartem	35	33-36	3. trim.	≤ 4	1991+	Rupture	Yes	No	No	Yes	1. stage		Vaginal delivery				44000	2561	6200	6200	No	No	Yes	No	No		CT	Yes	No	No	Yes	Yes	No	No	Survived	Died
176	Grand Maison et al.2012	2012	32	31-35	Postpartem	35	33-36	3. trim.	≤ 4	1991+	Rupture	Yes	No	No	Yes	2. stage		Vaginal delivery				99000	1259	492	492	No	Yes	No	Yes	No		US	No	No	No	Yes	No	No	No	Survived	Survived
177	Grand Maison et al.2012	2012	35	31-35	Antepartem	25	<32	2. trim.	≤ 4	1991+	Rupture	Yes	No	No	Yes	2. stage		Cesarean section				56000	1046	3095	3095	No	Yes	No	No	No		Laparotomy	No	No	No	No	No	No	No	Survived	Survived
178	Das et al.2007	2007	22	21-25	Antepartem				Primipara	1991+	Rupture		No	No	Yes	1. stage		Cesarean section				31000	2120	1050	700	No	Yes	No	No	No	Right	Laparotomy	No	No	No	Yes	No	No	No	Survived	Survived
179	Wust et al.2004	2004	31	31-35	Antepartem	27	<32	3. trim.	Primipara	1991+	Rupture	Yes	Yes	No	Yes	2. stage		Cesarean section	220	120		86000	214	1263	844	No	Yes	Yes	No	No	Billateral	Laparotomy	Yes	Yes	No	No	No	No	No	Survived	Died	Male
180	Wust et al.2004	2004	30	26-30	Antepartem	25	<32	2. trim.	Primipara	1991+	Rupture	Yes	Yes	No	Yes	1. stage	Before delivery	Cesarean section	150	105		31000	876	355	2097	No	Yes	No	Yes	No		US	Yes	Yes	No	No	No	No	No	Survived	Died
181	Wust et al.2004	2004	30	26-30	Antepartem	35	33-36	3. trim.	Primipara	1991+	Rupture	Yes	Yes	No	Yes	1. stage		Cesarean section	145	90		29000	282	263	528	No	Yes	No	Yes	No	Billateral	Laparotomy	Yes	Yes	No	No	No	No	No	Survived	Survived	Male
182	Nogales et al.2007	2007	22	21-25	Postpartem	39	37-42	3. trim.	Primipara	1991+	Hematoma	Yes	Yes	No	No	No HELLP sy		Cesarean section	154	93	48		408	404		No	Yes	No	Yes	No	Right	CT	No	No	No	No	No	No	No	Survived	Survived	Female
183	Doumiri et al.2014	2014	33	31-35	Antepartem	37	37-42	3. trim.	≤ 4	1991+	Hematoma	Yes	Yes	No	Yes	2. stage	Intrapartum	Cesarean section	175	110	104	65000	855	582		Yes	No	No	No	No	Billateral	Laparotomy	Yes	Yes	No	No	No	No	No	Survived	Died
184	Garcarek et al.2012	2012	36	36-40	Postpartem	35	33-36	3. trim.		1991+	Rupture		No	Yes	Yes	1. stage		Cesarean section			51	18000	364	317							Right	CT	No	No	No	Yes	No	No	No	Survived	Survived
185	Dambrosio et al.2005	2005	33	31-35	Antepartem	30	<32	3. trim.	≤ 4	1991+	Rupture	Yes	No	No	Yes	3. stage	Before delivery	Cesarean section	180	110	95	106000				Yes	Yes	No	No	No	Right	Laparotomy	Yes	Yes	No	No	No	No	No	Died	Died
186	Cappeller et al.1992	1992	33	31-35	Antepartem	38	37-42	3. trim.	≤ 4	1991+	Hematoma		No	No	Yes	1. stage		Cesarean section			74	41000				No	Yes	No	No	No	Right	CT	No	No	No	No	No	No	No	Survived	Survived
187	Cappeller et al.1992	1992	29	26-30	Postpartem	41	37-42	3. trim.	Primipara	1991+	Rupture	Yes					12-24 h	Cesarean section	200	100	40			209		Yes	Yes	No	No	No	Right	Laparotomy	Yes	Yes	No	No	No	No	No	Survived	Survived
188	Hohlfeld et al.1994	1994	29	26-30	Postpartem	42	37-42	3. trim.	Primipara	1991+	Rupture	Yes	No	No	Yes	2. stage	>24h	Cesarean section	150	80	34	55000				Yes	Yes	No	No	No	Right	Laparotomy	Yes	Yes	No	No	No	No	No	Survived	Survived
189	El Youssoufi et al.2007	2007	41	41-45	Antepartem	34	33-36	3. trim.	≤ 4	1991+	Rupture	Yes	Yes	No	Yes	1. stage	Before delivery	Cesarean section	150	100	61	50000	700	500		Yes	Yes	No	No	No		Laparotomy	Yes	Yes	Yes	No	No	No	No	Died	Died
190	El Youssoufi et al.2007	2007	22	21-25	Postpartem	35	33-36	3. trim.	Primipara	1991+	Hematoma	Yes	Yes	No	No	No HELLP sy		Cesarean section	170	110	100	259000	530	530		No	Yes	No	No	No		US	No	No	No	No	No	No	No	Survived	Survived
191	El Youssoufi et al.2007	2007	26	26-30	Antepartem	38	37-42	3. trim.	≤ 4	1991+	Hematoma	Yes	Yes	No	Yes	1. stage		Vaginal delivery	170	110	50	41000	410	300		Yes	No	No	No	No		US	Yes	Yes	No	No	No	No	No	Died	Died
192	El Youssoufi et al.2007	2007	40	36-40	Antepartem	29	<32	3. trim.	≤ 4	1991+	Rupture	Yes	Yes	No	Yes	2. stage		Cesarean section	170	100	120	60000	820	1590		Yes	Yes	No	No	No		US	Yes	Yes	No	No	No	No	No	Died	Survived
193	El Youssoufi et al.2007	2007	35	31-35	Antepartem	34	33-36	3. trim.	>4	1991+	Hematoma	Yes	Yes	No	Yes	3. stage		Cesarean section	180	100	104	110000	5100	2970		Yes	Yes	No	No	No		Laparotomy	Yes	Yes	No	No	No	No	No	Survived	Survived
194	El Youssoufi et al.2007	2007	27	26-30	Postpartem	28	<32	3. trim.	≤ 4	1991+	Rupture	Yes	Yes	No	Yes	1. stage		Vaginal delivery	190	110	96	45000	9000	5440		No	No	No	No	No		US	No	No	No	No	No	No	No	Died	Died
195	El Youssoufi et al.2007	2007	35	31-35	Antepartem	25	<32	2. trim.	≤ 4	1991+	Rupture				No	No HELLP sy		Cesarean section			61	159000	700	520		Yes	Yes	No	No	No		US	Yes	Yes	Yes	No	No	No	No	Died	Died
196	El Youssoufi et al.2007	2007	25	21-25	Antepartem	35	33-36	3. trim.	Primipara	1991+	Hematoma	Yes	Yes	No	Yes	2. stage		Cesarean section	180	100	93	63000	12280	4040		Yes	Yes	No	No	No		US	Yes	Yes	No	No	No	No	No	Survived	Died
197	Ferrer-Marquez et al.2008	2008	31	31-35	Postpartem			postpartum		1991+	Rupture		No	No	Yes	2. stage	<12 h	Vaginal delivery			74	58000	808	1534	740	Yes	Yes	No	No	No	Right	US	Yes	Yes	No	No	No	No	No	Survived	Survived
198	Santos-Bolivar et al. 2010	2010	19	<20	Postpartem	39	37-42	3. trim.	≤ 4	1991+	Rupture	Yes	Yes	No	Yes	2. stage	>24h	Vaginal delivery	180	120	60	55000	815	745	2100	Yes	No	No	No	Yes	Billateral	US	Yes	Yes	No	No	No	No	No	Survived	Survived	Female
199	Sanchez-Bueno et al. 2012	2012	32	31-35	Postpartem	24	<32	2. trim.		1991+	Rupture	Yes	Yes	No	Yes	2. stage	<12 h	Cesarean section	190	110	75	85000	115	250		Yes	No	No	No	No	Right	US/CT	Yes	Yes	No	No	No	No	No	Survived	Died
200	Sanchez-Bueno et al. 2012	2012	25	21-25	Antepartem	27	<32	3. trim.		1991+	Rupture	Yes	Yes	No	Yes	2. stage	<12 h	Cesarean section	180	100	83	54000	623	546		Yes	Yes	No	No	No		Laparotomy	Yes	Yes	No	No	No	No	No	Died	Died
201	Sanchez-Bueno et al. 2012	2012	38	36-40	Antepartem	28	<32	3. trim.		1991+	Hematoma	Yes	Yes	No	No	No HELLP sy	Before delivery	Cesarean section	150	100	90		65	115		Yes	Yes	No	No	No	Right	US/CT	No	No	No	No	No	No	No	Survived	Survived
202	Sanchez-Bueno et al. 2012	2012	29	26-30	Antepartem	36	33-36	3. trim.		1991+	Rupture	Yes	Yes	No	Yes	3. stage	Before delivery	Cesarean section	170	106	120	106000	780	1480		Yes	Yes	No	No	No	Right	Laparotomy	Yes	No	No	No	No	Yes	No	Survived	Survived
203	Peiro et al.2009	2009	41	41-45	Postpartem			postpartum		1991+	Hematoma	Yes	No	No	Yes	1. stage	<12 h	Cesarean section			50	35000	3000	1925		Yes	No	No	No	Yes	Right	CT	Yes	Yes	No	No	No	No	No	Died	Survived
204	Loewenthal 1984	1984	23	21-25	Antepartem	32	<32	3. trim.		till 1990	Rupture		No	No	Yes	2. stage	Before delivery	Vaginal delivery			99	80000	1011	2065		Yes	Yes	No	No	No	Right	Laparotomy	Yes	Yes	No	No	No	No	No	Survived	Died
205	Herbert et al. 1982	1982	28	26-30	Antepartem				Primipara	till 1990	Rupture						Before delivery	Cesarean section								Yes	No	No	No	No		Laparotomy	Yes	No	Yes	No	Yes	No	Yes	Survived	Survived
206	Herbert et al. 1982	1982	22	21-25	Postpartem	24	<32	2. trim.	Primipara	till 1990	Hematoma	Yes	Yes	No	No	No HELLP sy		Vaginal delivery													Right	Laparotomy	Yes	Yes	No	No	No	No	No	Survived	Died
207	Herbert et al. 1982	1982	30	26-30	Postpartem	39	37-42	3. trim.	>4	till 1990	Rupture						>24h	Vaginal delivery								Yes	Yes	Yes	No	Yes		Laparotomy	Yes	No	No	No	No	No	Yes	Survived	Survived
208	Herbert et al. 1982	1982	28	26-30	Antepartem	37	37-42	3. trim.	Primipara	till 1990	Rupture	Yes	Yes	No	No	No HELLP sy	Before delivery	Cesarean section	145	100						Yes	No	No	No	No		Laparotomy	Yes	No	No	No	No	No	Yes	Survived	Survived
209	Domingues et al.2014	2014	37	36-40	Antepartem	27	<32	3. trim.	Primipara	1991+	Rupture	Yes	No	No	Yes	1. stage		Cesarean section	170	100	101	43000	454	276		No	Yes	No	Yes	No	Right	US	Yes	Yes	No	No	No	No	No	Survived	Survived	Female
210	Fat et al. 2011	2011	34	31-35	Antepartem	38	37-42	3. trim.	≤ 4	1991+	Rupture	No						Cesarean section													Right	Laparotomy	Yes	Yes	Yes	No	No	No	No	Survived	Survived
211	Berveiller et al.2012	2012	29	26-30	Antepartem	26	<32	2. trim.	Primipara	1991+	Hematoma	Yes	Yes	No	Yes	3. stage		Cesarean section	160	90		121000	352	326		No	Yes	No	No	No	Right	Laparotomy	No	No	No	No	No	No	No	Survived	Survived	Male
212	Descheemaeker et al.2009	2009	33	31-35	Postpartem	37	37-42	3. trim.	≤ 4	1991+	Rupture	Yes	No	No	Yes	3. stage	<12 h	Vaginal delivery	200	110		136000				Yes	Yes	No	No	Yes	Right	CT	Yes	Yes	No	No	No	Yes	No	Survived	Survived
213	Seren et al.2006	2006	32	31-35	Postpartem	37	37-42	3. trim.	Primipara	1991+	Rupture	Yes	Yes	No	Yes	2. stage	<12 h	Cesarean section	180	100	80	61000	1138	845		Yes	Yes	No	No	No	Right	CT	Yes	Yes	No	No	No	No	No	Survived	Survived
214	Mikou et al. 2008	2008	37	36-40	Antepartem	39	37-42	3. trim.	≤ 4	1991+	Rupture							Cesarean section								No	Yes	No	Yes	No	Right	US	Yes	Yes	No	No	No	No	Yes	Survived	Survived	Male
215	Wilson et al.1992	1992	24	21-25	Postpartem	38	37-42	3. trim.	≤ 4	1991+	Rupture	Yes	No	No	Yes	3. stage		Vaginal delivery	190	100	61	101000				Yes	Yes	No	No	Yes	Right	US	Yes	Yes	No	No	No	No	No	Survived	Survived	Female
216	Volz et al.1992	1992	37	36-40	Antepartem	39	37-42	3. trim.	Primipara	1991+	Rupture						Before delivery	Cesarean section								Yes	Yes	No	No	No	Right	Laparotomy	Yes	Yes	No	No	No	No	No	Survived	Survived	Female
217	Volz et al.1992	1992	26	26-30	Antepartem	35	33-36	3. trim.		1991+	Hematoma	Yes	No	No	Yes	1. stage		Cesarean section				42000				No	Yes	No	Yes	No	Right	Laparotomy	No	No	No	No	No	No	No	Survived	Survived
218	Volz et al.1992	1992	27	26-30	Postpartem	40	37-42	3. trim.	≤ 4	1991+	Rupture	Yes	No	No	Yes	1. stage	<12 h	Cesarean section				14000				Yes	Yes	No	No	No	Billateral	Laparotomy	Yes	Yes	No	No	No	No	No	Survived	Survived	Female
219	Seeler et al.1987	1987	32	31-35	Antepartem	34	33-36	3. trim.	≤ 4	till 1990	Hematoma		No	Yes	No	No HELLP sy		Cesarean section													Right	Laparotomy	Yes	Yes	No	No	No	No	No	Survived	Survived	Male
220	Jimenez-Rodriguez et al.2010	2010	35	31-35	Postpartem			postpartum	Primipara	1991+	Hematoma		No	No	Yes	2. stage		Cesarean section			60	70000		3800							Right	CT	No	No	No	No	No	No	No	Survived	Survived
221	Hackenberg et al.1991	1991	26	26-30	Antepartem	31	<32	3. trim.	Primipara	1991+	Rupture	Yes	No	No	Yes	2. stage		Cesarean section	160	110	56	70000	178	154		No	Yes	No	Yes	No	Right	Laparotomy	Yes	Yes	No	No	No	No	No	Survived	Survived	Female
222	Bruch et al.1982	1982	32	31-35	Postpartem	35	33-36	3. trim.	≤ 4	till 1990	Rupture	Yes	Yes	No	No	No HELLP sy	12-24 h	Cesarean section	220	105						Yes	Yes	No	No	No	Right	Laparotomy	Yes	Yes	No	No	No	No	Yes	Died	Survived
223	Arias-Verdu et al.2006	2006	37	36-40	Postpartem	37	37-42	3. trim.		1991+	Rupture	Yes	Yes	No	Yes	2. stage	<12 h	Cesarean section			61	51000	2371	1291		Yes	Yes	No	No	Yes	Right	Laparotomy	Yes	Yes	No	No	No	No	No	Died	Survived
224	Mamouni et al. 2011	2011	33	31-35	Postpartem	35	33-36	3. trim.	≤ 4	1991+	Rupture	Yes	Yes	No	Yes	1. stage	<12 h	Cesarean section	240	120	24	25000	120			Yes	No	No	No	Yes		Laparotomy	Yes	Yes	No	No	No	No	No	Died	Survived
225	Mamouni et al. 2011	2011	34	31-35	Postpartem	25	<32	2. trim.	Primipara	1991+	Rupture	Yes	Yes	Yes	Yes	2. stage	>24h	Cesarean section	170	110	60	55000	520			Yes	No	No	No	No		US	Yes	Yes	No	No	No	No	No	Died	Died
226	Mamouni et al. 2011	2011	45	41-45	Postpartem	37	37-42	3. trim.	>4	1991+	Hematoma		No	No	Yes	2. stage	>24h	Vaginal delivery			72	80000	350			Yes	Yes	No	No	No		US	Yes	Yes	No	No	No	No	No	Survived	Died
227	Mamouni et al. 2011	2011	36	36-40	Postpartem	37	37-42	3. trim.	≤ 4	1991+	Hematoma	Yes	Yes	No	Yes	2. stage		Vaginal delivery	145	100	80	100000	323			No	Yes	No	Yes	No	Left	US	No	No	No	No	No	No	No	Survived	Survived
228	Mamouni et al. 2011	2011	40	36-40	Postpartem	38	37-42	3. trim.	>4	1991+	Rupture		No	No	Yes	3. stage		Vaginal delivery			90	105000	120			No	Yes	No	Yes	No	Right	Laparotomy	Yes	No	No	No	No	No	Yes	Survived	Survived
229	Mamouni et al. 2011	2011	38	36-40	Postpartem	37	37-42	3. trim.	≤ 4	1991+	Hematoma	Yes	Yes	Yes	Yes	1. stage		Vaginal delivery	180	120	50	46000	260			No	Yes	No	Yes	No		US/CT	No	No	No	No	No	No	No	Survived	Survived
230	Ouvina Millan et al.2010	2010	39	36-40	Antepartem	32	<32	3. trim.	Primipara	1991+	Hematoma	Yes	Yes	No	Yes	2. stage		Cesarean section	145	95	114	58000	3349	3370		No	Yes	No	Yes	No	Left	Laparotomy	Yes	Yes	No	No	No	No	No	Survived	Survived	Female
231	Borras Suner et al.2009	2009	41	41-45	Postpartem	39	37-42	3. trim.	Primipara	1991+	Rupture	Yes	Yes	Yes	Yes	2. stage	<12 h	Cesarean section	226	124		89000	8000	5529	13860	Yes	No	No	No	No	Right	US	Yes	Yes	No	No	No	No	No	Died	Survived
232	Pliego-Perez et al.2006	2006	24	21-25	Antepartem	38	37-42	3. trim.	≤ 4	1991+	Rupture	Yes	Yes	No	Yes	1. stage	Before delivery	Cesarean section	180	110	86	46000	545	268		Yes	Yes	No	No	No	Right	Laparotomy	Yes	Yes	No	No	No	No	No	Died	Survived	Female
233	Pliego-Perez et al.2006	2006	41	41-45	Postpartem	36	33-36	3. trim.	≤ 4	1991+	Rupture	Yes	Yes	No	Yes	2. stage	Before delivery	Cesarean section	161	100	57	88000		1000	2150	No	Yes	No	Yes	No	Right	Laparotomy	Yes	No	No	No	No	No	Yes	Survived	Died	Male
234	Pliego-Perez et al.2006	2006	30	26-30	Antepartem	37	37-42	3. trim.	≤ 4	1991+	Hematoma	Yes	Yes	No	No	No HELLP sy		Cesarean section	145	95	113	193000	144	184		No	Yes	No	Yes	No	Right	US	No	No	No	No	No	No	No	Survived	Survived
235	Pliego-Perez et al.2006	2006	26	26-30	Antepartem	37	37-42	3. trim.	≤ 4	1991+	Rupture	Yes					Before delivery	Cesarean section	145	100						No	Yes	No	Yes	No	Right	Laparotomy	Yes	Yes	No	Yes	No	No	No	Survived	Survived
236	Coelho et al.2000	2000	38	36-40	Postpartem			postpartum		1991+	Hematoma	Yes	Yes	No	Yes	2. stage			170	110	109	78000	351	395	599	No	Yes	No	Yes	No		US/CT	No	No	No	No	No	No	No	Survived	Survived
237	Coelho et al.2000	2000	26	26-30	Antepartem	29	<32	3. trim.	Primipara	1991+	Rupture		No	No	Yes	2. stage					138	71000	171	245	706	No	Yes	No	Yes	No		Laparotomy	Yes	Yes	No	No	No	No	No	Survived	Survived
238	Coelho et al.2000	2000	32	31-35	Antepartem	25	<32	2. trim.		1991+	Rupture	Yes	Yes	No	Yes	3. stage			230	120	95	102000	243	291	689	Yes	No	No	No	No		US	Yes	Yes	No	No	No	No	No	Survived	Died
239	Coelho et al.2000	2000	34	31-35	Antepartem	34	33-36	3. trim.		1991+	Rupture	Yes	Yes	No	No	No HELLP sy			145	125	129	171000	239	189	976	No	Yes	No	Yes	No		Laparotomy	Yes	Yes	No	No	No	No	No	Survived	Survived
240	Coelho et al.2000	2000	36	36-40	Antepartem	31	<32	3. trim.		1991+	Rupture	Yes	Yes	No	Yes	1. stage			150	90	112	33000	496	421	1570	No	Yes	No	Yes	No		Laparotomy	Yes	Yes	No	No	No	No	No	Survived	Died
241	Greenstein et al.1994	1994	38	36-40	Postpartem	38	37-42	3. trim.	≤ 4	1991+	Hematoma	No	No	No	Yes	2. stage		Cesarean section				62000	646			No	Yes	Yes	No	No	Right	US	No	No	No	No	No	No	No	Survived	Survived
242	Greenstein et al.1994	1994	40	36-40	Postpartem	38	37-42	3. trim.	≤ 4	1991+	Rupture	Yes	Yes	No	Yes	2. stage		Vaginal delivery	154	90		67000	4149	2372		No	Yes	Yes	No	No	Billateral	US/CT	Yes	Yes	No	No	No	No	No	Survived	Survived
243	Teixera De Freitas et al.2009	2009	26	26-30	Antepartem	42	37-42	3. trim.	Primipara	1991+	Rupture	Yes					Before delivery	Cesarean section								No	Yes	No	No	No	Billateral	Laparotomy	Yes	No	No	No	No	No	Yes	Survived	Survived
244	Souckova et al.2014	2014	31	31-35	Antepartem	36	33-36	3. trim.	≤ 4	1991+	Rupture		No	No	Yes	2. stage		Cesarean section			97	61000	3774	2467	3054	No	Yes	No	No	No	Billateral	Laparotomy	Yes	Yes	No	No	No	No	Yes	Survived	Survived
245	Juarez-Azpilcueta et al. 2003	2003	35	31-35	Antepartem	38	37-42	3. trim.	≤ 4	1991+	Hematoma	Yes	Yes	No	No	No HELLP sy	<12 h	Vaginal delivery	145	90						Yes	Yes	No	No	No		Autopsy	No	No	No	No	No	No	No	Died	Survived	Male
246	Juarez-Azpilcueta et al. 2003	2003	38	36-40	Antepartem	38	37-42	3. trim.	≤ 4	1991+	Rupture	Yes					Before delivery	Cesarean section								Yes	Yes	No	No	No	Left	Laparotomy	Yes	Yes	No	Yes	No	No	Yes	Survived	Died	Female
247	Juarez-Azpilcueta et al. 2003	2003	38	36-40	Antepartem	36	33-36	3. trim.	>4	1991+	Rupture	Yes					Before delivery	Cesarean section	170	110						Yes	Yes	No	No	No	Right	Laparotomy	Yes	Yes	No	No	No	No	No	Died	Survived	Female
248	Dart et al.2004	2004	24	21-25	Antepartem	22	<32	2. trim.	≤ 4	1991+	Hematoma	Yes	Yes	No	Yes	1. stage	Intrapartum	Vaginal delivery	160	100	120	43000	884	359		Yes	Yes	No	No	No	Right	CT	No	No	No	No	No	No	No	Survived	Died
249	Chan et al.1999	1999	26	26-30	Postpartem	37	37-42	3. trim.	≤ 4	1991+	Rupture	Yes	Yes	No	Yes	1. stage	12-24 h	Vaginal delivery				37000	1081			Yes	Yes	No	No	No	Right	Laparotomy	Yes	Yes	No	No	No	No	No	Died	Survived
250	Martinez et al.2010	2010	45	41-45	Antepartem	35	33-36	3. trim.	≤ 4	1991+	Rupture	Yes	No	No	Yes	3. stage	Before delivery	Cesarean section			108	101000	628	437	849	Yes	Yes	No	No	No	Right	Laparotomy	Yes	Yes	No	No	No	No	No	Survived	Survived	Female
251	Boormans et al.2007	2007	33	31-35	Postpartem	34	33-36	3. trim.	Primipara	1991+	Rupture	Yes	Yes	Yes	Yes	1. stage	<12 h	Cesarean section	240	120	34	45000	775	752	1354	Yes	No	No	No	No	Right	CT	Yes	Yes	Yes	No	No	No	No	Survived	Survived	Female
252	Boormans et al.2007	2007	35	31-35	Antepartem	37	37-42	3. trim.	Primipara	1991+	Hematoma	Yes	Yes	No	Yes	2. stage	Before delivery	Cesarean section	180	120	40	61000	414	2964	7538	Yes	No	No	No	No	Right	US/CT	Yes	Yes	No	No	No	No	No	Survived	Died	Male
253	Boormans et al.2007	2007	33	31-35	Antepartem	33	33-36	3. trim.	≤ 4	1991+	Rupture	Yes	Yes	No	Yes	2. stage	Before delivery	Cesarean section	160	100	82	63000	135	153	555	Yes	Yes	No	No	No	Right	Laparotomy	Yes	Yes	No	No	No	No	No	Survived	Survived	Female
254	Weemhoff et al.1996	1996	31	31-35	Antepartem	29	<32	3. trim.	Primipara	1991+	Rupture	Yes	Yes	No	Yes	2. stage	Before delivery	Cesarean section	170	110	48	65000	4580	3700	5420	Yes	Yes	No	No	No	Right	Laparotomy	Yes	Yes	No	No	No	No	No	Survived	Died
255	Sima-Zue et al.2010	2010	26	26-30	Postpartem	28	<32	3. trim.		1991+	Rupture	Yes	Yes	Yes	Yes	1. stage	<12 h	Cesarean section	200	110	40	45000				Yes	Yes	No	No	Yes	Right	Laparotomy	Yes	Yes	No	No	No	No	No	Died	Died
256	Sanabria-Padron et al.2013	2013	27	26-30	Postpartem	36	33-36	3. trim.	≤ 4	1991+	Hematoma	Yes	Yes	No	Yes	3. stage	12-24 h	Cesarean section	145	110	90	103000	687	813		Yes	Yes	Yes	No	No	Right	CT	No	No	No	No	No	No	No	Survived	Survived	Male
257	Hunter et al.1995	1995	28	26-30	Antepartem	36	33-36	3. trim.	≤ 4	1991+	Rupture	Yes	Yes	No	No	No HELLP sy	Before delivery	Cesarean section	220	110	148	193000	407	302	1021	Yes	Yes	No	No	No	Billateral	Laparotomy	Yes	Yes	No	No	No	Yes	No	Survived	Survived	Male
258	Nagar et al.2005	2005	38	36-40	Postpartem	40	37-42	3. trim.	≤ 4	1991+	Rupture	No	No	No	Yes	1. stage	<12 h	Cesarean section			67	48000				Yes	No	No	No	Yes		Laparotomy	Yes	Yes	No	No	No	No	No	Survived	Survived	Female
259	Priddle et al.1953	1953	27	26-30	Postpartem			postpartum	≤ 4	till 1990	Hematoma	Yes	Yes	No	No	No HELLP sy	<12 h	Vaginal delivery	200	108	85					Yes	Yes	No	No	No	Right	Laparotomy	Yes	Yes	No	No	No	No	No	Survived	Survived	Female
260	Sedlakova et al.2003	2003	28	26-30	Antepartem	35	33-36	3. trim.		1991+	Hematoma							Cesarean section								No	Yes	No	No	No	Billateral	US/CT	Yes	Yes	No	No	No	No	No	Survived	Died	Female
261	Zidouh et al.2012	2012	30	26-30	Antepartem				Primipara	1991+	Rupture						Before delivery	Cesarean section								Yes	No	No	No	No		Laparotomy	Yes	Yes	No	No	No	No	Yes	Died	Survived
262	Knoop et al.1999	1999	25	21-25	Postpartem	34	33-36	3. trim.	≤ 4	1991+	Hematoma		No	No	Yes	3. stage		Cesarean section			73	139000	438	725		No	Yes	No	No	No	Billateral	CT								Survived	Survived
263	Lee et al.1998	1998	31	31-35	Postpartem			postpartum		1991+	Hematoma	Yes	Yes	No	No	No HELLP sy		Cesarean section	145	100	84	202000	41	92		No	Yes	Yes	No	No	Right	CT	No	No	No	No	No	No	No	Survived	Survived
264	Mangieri Sobrinho et al.2002	2002	23	21-25	Antepartem	26	<32	2. trim.	≤ 4	1991+	Rupture	Yes	Yes	Yes	No	No HELLP sy	Before delivery	Cesarean section	160	110						Yes	Yes	No	No	No	Right	Laparotomy	Yes	Yes	No	No	No	No	No	Survived	Died
265	Diksha Babu et al.2016	2016	25	21-25	Postpartem			postpartum	≤ 4	1991+	Rupture	Yes	Yes	Yes	Yes	2. stage	<12 h	Vaginal delivery	180	100	64	91000	818	658		Yes	No	No	No	Yes	Left	Autopsy	No	No	No	No	No	No	No	Died	Died
266	Carazo H et al.2013	2013			Postpartem	41	37-42	3. trim.	≤ 4	1991+	Hematoma	Yes	Yes	No	No	No HELLP sy		Cesarean section	150	100	78					No	Yes	No	Yes	No	Right	CT	No	No	No	No	No	No	No	Survived	Survived	Male
267	Greco Machado et al.2010	2010	31	31-35	Antepartem	38	37-42	3. trim.	≤ 4	1991+	Rupture	Yes	Yes	No	Yes	3. stage	Before delivery	Cesarean section	190	110	127	117000	810	380		Yes	Yes	No	No	No	Right	Laparotomy	Yes	Yes	No	No	No	No	No	Died	Survived
268	Segovia&Vazquez Molas, 2016	2016	38	36-40	Antepartem	30	<32	3. trim.		1991+	Rupture	Yes	Yes	Yes	Yes	3. stage	Before delivery	Cesarean section	200	120	86	120000	190	230		Yes	Yes	No	No	No	Right	Laparotomy	Yes	Yes	No	No	No	No	No	Survived	Survived	Female
269	Ayala-Haro et al.2016	2016	41	41-45	Postpartem			postpartum	>4	1991+	Rupture	Yes	Yes	No	Yes	1. stage	<12 h	Cesarean section			45	38000	1266	2625	4850	Yes	No	No	No	Yes	Right	Laparotomy	Yes	Yes	No	No	No	No	No	Died	Survived
270	Vera M et al.2004	2004	29	26-30	Postpartem	34	33-36	3. trim.	Primipara	1991+	Rupture		No	No	Yes	2. stage	<12 h	Cesarean section				80000			398	Yes	Yes	No	No	No	Right	US	Yes	Yes	No	No	No	No	No	Survived	Survived
271	Vera M et al.2004	2004	39	36-40	Antepartem	32	<32	3. trim.	Primipara	1991+	Rupture	Yes	Yes	No	Yes	2. stage		Cesarean section	205	106		55000	79		365	No	Yes	No	Yes	No	Right	Laparotomy	Yes	Yes	No	No	No	No	No	Survived	Survived	Male
272	Vera M et al.2004	2004	32	31-35	Antepartem	37	37-42	3. trim.	Primipara	1991+	Rupture	Yes	No	No	Yes	2. stage		Cesarean section	145	90		74000	645		1121	No	Yes	No	Yes	No	Right	Laparotomy	Yes	Yes	No	No	No	No	No	Survived	Died	Female
273	Vera M et al.2004	2004	30	26-30	Postpartem	35	33-36	3. trim.	≤ 4	1991+	Rupture	Yes	Yes	No	Yes	1. stage	<12 h	Vaginal delivery	150	90	65	24000	229	133	901	Yes	Yes	No	No	Yes	Billateral	Laparotomy	Yes	Yes	No	No	No	No	No	Survived	Survived	Female
274	Peñaflores-Rodríguez et al.2007	2007	23	21-25	Postpartem	34	33-36	3. trim.	≤ 4	1991+	Hematoma	Yes	Yes	Yes	Yes	1. stage	<12 h	Cesarean section	176	100	78	33000	5196	4334	6617	Yes	Yes	No	No	No	Billateral	Laparotomy	Yes	No	Yes	No	No	No	No	Survived	Survived
275	Martin Martinez et al.2003	2003	36	36-40	Antepartem	38	37-42	3. trim.	≤ 4	1991+	Rupture	No	No	No	Yes	1. stage	Before delivery	Cesarean section			48	20000	323	188	383	Yes	No	No	No	No	Left	Laparotomy	Yes	Yes	No	No	No	No	No	Survived	Survived
276	Mahi et al.2001	2001	39	36-40	Antepartem	37	37-42	3. trim.	>4	1991+	Hematoma	Yes	Yes	No	No	No HELLP sy		Cesarean section	200	120			90			No	Yes	No	No	No	Right	US/CT	No	No	No	No	No	No	No	Survived	Survived
277	Mahi et al.2001	2001	37	36-40	Postpartem	34	33-36	3. trim.	≤ 4	1991+	Rupture	Yes	Yes	No	Yes	1. stage	>24h	Cesarean section	220	110	80	46000	414	525		Yes	Yes	No	No	Yes	Billateral	US/CT	Yes	Yes	No	No	No	No	No	Survived	Died
278	Mahi et al.2001	2001	31	31-35	Postpartem	36	33-36	3. trim.	≤ 4	1991+	Rupture	Yes	Yes	No	No	No HELLP sy	12-24 h	Vaginal delivery	180	100						Yes	Yes	No	No	No	Right	Laparotomy	Yes	No	No	No	No	No	Yes	Survived	Died
279	Mahi et al.2001	2001	30	26-30	Postpartem	31	<32	3. trim.	>4	1991+	Rupture	Yes	Yes	No	No	No HELLP sy	<12 h	Vaginal delivery	190	110	80					Yes	Yes	No	No	Yes		US	Yes	Yes	Yes	No	No	No	No	Survived	Died
280	Niang et al.2012	2012	35	31-35	Postpartem	27	<32	3. trim.	>4	1991+	Rupture	Yes	Yes	No	Yes	3. stage	12-24 h	Vaginal delivery	210	100	81	111000	210			Yes	Yes	No	No	Yes	Right	Laparotomy	Yes	Yes	No	No	No	No	Yes	Died	Died
281	Perruca et al.2003	2003	34	31-35	Antepartem	28	<32	3. trim.	≤ 4	1991+	Rupture	Yes	Yes	No	No	No HELLP sy	Before delivery		210	130			696			No	Yes	No	Yes	No	Right	US	Yes	No	No	No	No	No	Yes	Survived	Died
282	Perruca et al.2003	2003	24	21-25	Antepartem	34	33-36	3. trim.	Primipara	1991+	Rupture	Yes	Yes	No	Yes	1. stage		Cesarean section	160	100		17800	791	1029	719	No	Yes	No	Yes	No	Right	Laparotomy								Survived	Survived	Female
283	Perruca et al.2003	2003	28	26-30	Antepartem	36	33-36	3. trim.	≤ 4	1991+	Rupture	Yes	Yes	No	Yes	2. stage		Cesarean section	150	90		87000	1386	632	1001	No	Yes	No	Yes	No	Right	Laparotomy								Survived	Died
284	Gonzalez -Martinez et al.2004	2004	37	36-40	Antepartem	31	<32	3. trim.	>4	1991+	Hematoma	Yes	Yes	No	Yes	2. stage	Before delivery	Cesarean section	170	90	35	73000	75		620	Yes	No	No	No	No	Right	Laparotomy	Yes	Yes	No	No	No	No	No	Died	Died
285	Saporito et al. 1991	1991	31	31-35	Antepartem	30	<32	3. trim.	>4	1991+	Rupture	Yes					Before delivery	Cesarean section	180	130						Yes	Yes	No	No	No	Right	Laparotomy	Yes	No	Yes	No	No	No	No	Died	Died	Male
286	Martos Cano et al.2015	2015	34	31-35	Antepartem	37	37-42	3. trim.	Primipara	1991+	Rupture		No	No	Yes	3. stage	Before delivery	Cesarean section			76	123000				Yes	Yes	Yes	No	No	Right	Laparotomy	Yes	No	No	No	No	No	Yes	Survived	Survived
287	Mittal et al.2016	2016	28	26-30	Postpartem	38	37-42	3. trim.	≤ 4	1991+	Hematoma		No	No	Yes	2. stage	<12 h	Cesarean section			78	100000	1800	2000	1400	Yes	Yes	No	Yes	No	Right	US	No	No	No	No	No	No	No	Died	Survived	Female
288	Benneti-Manfedrini et al.2015	2015	30	26-30	Antepartem	29	<32	3. trim.	Primipara	1991+	Hematoma							Cesarean section								No	Yes	No	No	No	Right	US								Survived	Died
289	Burton Brown et al. 1949	1949	32	31-35	Postpartem			postpartum	>4	till 1990	Hematoma	Yes	Yes	No	No	No HELLP sy		Vaginal delivery	150	100						No	Yes	No	Yes	Yes	Right	Laparotomy	Yes	Yes	No	No	No	No	No	Survived	Survived
290	Cheung et al. 1992	1992	29	26-30	Antepartem	30	<32	3. trim.	≤ 4	1991+	Rupture		No	No	Yes	2. stage	12-24 h	Cesarean section			92	57000	3500	2040		Yes	Yes	No	No	No	Right	Laparotomy	Yes	No	Yes	No	No	No	No	Survived	Died
291	Smith et al.1991	1991	24	21-25	Antepartem	33	33-36	3. trim.	≤ 4	1991+	Rupture	Yes	Yes	No	Yes	2. stage			160	100		79000	456	217								Laparotomy	Yes	Yes	No	No	No	No	No	Survived
292	Smith et al.1991	1991	22	21-25	Postpartem	39	37-42	3. trim.	Primipara	1991+	Rupture	Yes	Yes	No	Yes	3. stage			170	100		130000	4860	2135								US	Yes	No	No	No	Yes	No	No	Died
293	Smith et al.1991	1991	33	31-35	Antepartem	28	<32	3. trim.	Primipara	1991+	Rupture	No	No	No	Yes	2. stage						95000	98	89								Laparotomy	Yes	Yes	No	No	No	No	No	Survived
294	Smith et al.1991	1991	27	26-30	Antepartem	36	33-36	3. trim.	≤ 4	1991+	Rupture	Yes	Yes	No	No	No HELLP sy			192	140		197000	848	557								Laparotomy	Yes	Yes	No	No	No	No	No	Survived
295	Smith et al.1991	1991	25	21-25	Antepartem	25	<32	2. trim.	Primipara	1991+	Rupture	No	No	Yes	Yes	2. stage						97000	140	174								Laparotomy	Yes	No	No	No	Yes	No	No	Died
296	Smith et al.1991	1991	37	36-40	Antepartem	40	37-42	3. trim.	>4	1991+	Rupture	Yes	Yes	No	Yes	2. stage			167	122		87000	122	42								Laparotomy	Yes	No	No	No	Yes	No	No	Died
297	Smith et al.1991	1991	36	36-40	Antepartem	33	33-36	3. trim.	≤ 4	1991+	Rupture	Yes	Yes	No	Yes	3. stage			170	120		106000	77	99								CT	Yes	Yes	No	No	No	No	No	Survived
298	Reséndiz Matamoros, 2011	2011	24	21-25	Antepartem	36	33-36	3. trim.	≤ 4	1991+	Rupture	Yes	Yes	No	No	No HELLP sy	Intrapartum	Cesarean section	190	120	142	215000	20	35	350	Yes	No	No	No	No	Right	Laparotomy	Yes	Yes	No	No	No	No	No	Died	Survived
299	Cerda Garciea et al.2003	2003	37	36-40	Antepartem	36	33-36	3. trim.	≤ 4	1991+	Rupture		No	No	Yes	1. stage	Before delivery	Cesarean section			64	32000	3175	3499	4395	Yes	Yes	No	No	No	Right	Laparotomy	Yes	Yes	No	No	No	No	No	Survived	Died
300	Morgan et al 1987.	1987	26	26-30	Antepartem	29	<32	3. trim.	Primipara	till 1990	Hematoma	Yes	Yes	No	Yes	2. stage	<12 h	Cesarean section	170	110	139	86000	1138	621	2016	Yes	Yes	Yes	Yes		Right	US/CT
301	Moodley et al 2018	2018	25	21-25	Antepartem	34	33-36	3. trim.	≤ 4	1991+	Rupture	Yes	Yes				<12 h	Vaginal delivery	170	106						Yes	Yes	No	Yes											Died	Survived
302	Moodley et al 2018	2018	35	31-35	Antepartem	36	33-36	3. trim.	≤ 4	1991+	Rupture	Yes	Yes	No	Yes	2. stage	Before delivery	Cesarean section	214	112	95	80000				Yes	Yes	Yes				Laparotomy	Yes	Yes	No	No	No	No	Yes	Died	Died
303	Moodley et al 2018	2018	19	<20	Antepartem	32	<32	3. trim.	≤ 4	1991+	Rupture	No					Before delivery	No delivery	130	85						Yes	Yes					Autopsy								Died	Died
304	Moodley et al 2018	2018	26	26-30	Antepartem	32	<32	3. trim.	≤ 4	1991+	Rupture	Yes	Yes	No	Yes	2. stage	Before delivery	Cesarean section	170	100	90	60000				Yes	Yes	Yes				Laparotomy	Yes	Yes	No	Yes	No	No	Yes	Died	Survived
305	Moodley et al 2018	2018	25	21-25	Postpartem	34	33-36	3. trim.	≤ 4	1991+	Rupture	Yes	Yes				12-24 h	Vaginal delivery	140	98	100					Yes						Autopsy								Died	Survived
306	Moodley et al 2018	2018	28	26-30	Antepartem	32	<32	3. trim.	≤ 4	1991+	Rupture	Yes	Yes				Before delivery	Cesarean section	165	115	95					Yes						Laparotomy	Yes	Yes	No	No	No	No	Yes	Died	Died
307	Moodley et al 2018	2018	28	26-30	Antepartem	33	33-36	3. trim.	≤ 4	1991+	Rupture	Yes	Yes	No	Yes	3. stage	<12 h	Vaginal delivery	140	95	90	111000				Yes	Yes	No	Yes	No		Autopsy								Died	Died
308	Moodley et al 2018	2018	36	36-40	Antepartem	36	33-36	3. trim.	Primipara	1991+	Hematoma	Yes	Yes	No	Yes	2. stage	Before delivery	Cesarean section	241	121	90	90000				Yes	Yes	Yes	No	No		US	Yes	Yes	No	No	No	No	Yes	Died	Died
309	Marinas et al 2018	2018	28	26-30	Antepartem	38	37-42	3. trim.	≤ 4	1991+	Hematoma	No	No	No	No	No HELLP sy		Cesarean section	120	65						No	Yes	No	No	No	Right	US/CT	No	No	No	No	No	No	No	Survived	Survived
310	Calderon et al 2002	2002	29	26-30	Antepartem	24	<32	2. trim.	≤ 4	1991+	Hematoma	Yes	Yes	No	Yes	2. stage		Cesarean section	172	112	69	69000	4400	1715	830	No	Yes	Yes	Yes	No	Right	US	Yes	No	No	No	No	No	No	Survived	Survived
311	Han et al 2018	2018	30	26-30	Antepartem	18	<32	2. trim.	Primipara	1991+	Rupture	No	Yes	No	Yes	2. stage	Before delivery	No delivery			90	98000	529	709		Yes	Yes	No	Yes	No	Right	US/CT	Yes	Yes	No	No	No	No	Yes	Survived	Died	Male
312	Zazula et al 2018	2018	27	26-30	Postpartem	41	37-42	3. trim.	Primipara	1991+	Hematoma	Yes	Yes	Yes	Yes	2. stage	12-24 h	Vaginal delivery			61	61000	1761	1485	1565	Yes	Yes	No	No	Yes	Billateral	US/CT	Yes	Yes	No	No	No	No	No	Survived	Survived
313	Quesnel et al 2012	2012	28	26-30	Antepartem	32	<32	3. trim.	Primipara	1991+	Hematoma	No		No	Yes	1. stage	Before delivery	Cesarean section			63	36000	837	111	300	Yes	Yes	No	Yes	No	Right	US	Yes	Yes	No	No	No	No	No	Survived	Survived	Male
314	Loevinger et al 1985	1985	27	26-30	Postpartem	37	37-42	3. trim.	≤ 4	till 1990	Hematoma	Yes	Yes	No	Yes	1. stage	12-24 h	Vaginal delivery	150	98		40000	1235	900		Yes	Yes	No	No	Yes	Right	CT	No	No	No	Yes	No	No	No	Survived	Survived
315	Kole et al 2018	2018	41	41-45	Postpartem			postpartum	≤ 4	1991+	Hematoma	Yes	Yes	No	Yes	2. stage		Cesarean section	200	100		82000	931	694	945	No	Yes	No	No	No	Right	CT	No	No	No	No	No	No	No	Survived	Survived
316	Zhou et al 2018	2018	31	31-35	Antepartem	36	33-36	3. trim.	Primipara	1991+	Rupture	Yes	Yes	No	Yes	3. stage	Before delivery	Cesarean section	141	84	95	111000	392	281	525	Yes	No	No	No	No	Right	Laparotomy	Yes	Yes	No	No	No	No	No	Survived	Died
317	Kanonge et al 2018	2018	29	26-30	Antepartem	31	<32	3. trim.	≤ 4	1991+	Rupture	Yes	Yes	Yes	Yes	2. stage	Before delivery	Cesarean section	179	111	93	95000				Yes	Yes	No	No	No	Right	Laparotomy	Yes	Yes	No	No	No	No	No	Died	Died
318	Kanonge et al 2018	2018	26	26-30	Antepartem	35	33-36	3. trim.	≤ 4	1991+	Rupture	Yes	Yes	Yes	Yes	2. stage	Intrapartum	No delivery	140	105	132	98000				Yes	Yes	No	No	No	Billateral	Laparotomy	Yes	No	No	No	No	No	No	Died	Died
319	Kanonge et al 2018	2018	25	21-25	Antepartem	33	33-36	3. trim.	≤ 4	1991+	Rupture	Yes	Yes	No	Yes	2. stage	Before delivery	Cesarean section	190	100	100	96000	1479	877		Yes	Yes	No	Yes	No	Right	Laparotomy	Yes	No	No	No	No	No	No	Survived	Died
320	Homman et al 2001	2001	26	26-30	Antepartem	39	37-42	3. trim.	Primipara	1991+	Rupture	No	No	Yes	Yes	1. stage	12-24 h	Vaginal delivery			36	31000	2026	1286		Yes	Yes	No	Yes	No	Right	Laparotomy	Yes	Yes	No	No	Yes	Yes	No	Survived	Survived
321	Alassia et al 2011	2011	34	31-35	Antepartem	35	33-36	3. trim.	≤ 4	1991+	Hematoma	Yes	Yes	No	Yes	2. stage	Before delivery	Cesarean section	170	100		78000	234	237	653	Yes	Yes	No	No	No	Right	US	No	No	No	No	No	No	No	Survived	Survived
322	Alassia et al 2011	2011	36	36-40	Antepartem	32	<32	3. trim.	≤ 4	1991+	Rupture			Yes	Yes	1. stage	Before delivery	Cesarean section			71	35600	1195	571	5541	Yes	No	No	No	No		US	Yes	Yes	No	No	No	No	No	Died
323	Alassia et al 2011	2011	35	31-35	Antepartem	30	<32	3. trim.		1991+	Hematoma	Yes	Yes	No	Yes	2. stage		Cesarean section			109	95000	117	158	610	No	Yes	Yes	No	No	Left	Laparotomy	Yes	No	No	No	No	No	No	Survived	Survived
324	Escobarvidarte et al 2018	2018			Antepartem	30	<32	3. trim.	Primipara	1991+	Rupture	No	No	No	Yes	1. stage	Before delivery					36000	3194	7091	3899	Yes	Yes	No	No	Yes	Right	Laparotomy	Yes	Yes	No	No	No	No	No	Survived	Died
325	Escobarvidarte et al 2018	2018	38	36-40	Antepartem	26	<32	2. trim.	≤ 4	1991+	Hematoma	Yes	No	No	Yes	3. stage	Before delivery	Cesarean section	135	87			48	40		Yes	Yes	No	No	No		US	Yes	Yes	Yes	Yes	No	No	No	Survived	Died
326	Escobarvidarte et al 2018	2018	38	36-40	Antepartem	27	<32	3. trim.	Primipara	1991+	Rupture	Yes	No	No	No	No HELLP sy	Before delivery	Cesarean section	160	90			1012	1232		Yes	Yes	No	No	No	Left	US	Yes	Yes	No	No	No	No	No	Survived	Died
327	Lopez-Islas et al 2019	2019	37	36-40	Postpartem	38	37-42	3. trim.	>4	1991+	Rupture	Yes	Yes	No	Yes	1. stage		Vaginal delivery	150	110	60	43000	184	200	378	No	Yes	No	No	No	Right	US/CT	Yes	No	No	No	No	No	No	Survived	Survived
328	Millan et al 2017	2017	31	31-35	Antepartem	28	<32	3. trim.	≤ 4	1991+	Rupture	Yes	Yes	No	Yes	3. stage		Cesarean section	145	90	120	220000	87	97	1100	No	Yes	No	Yes	No	Right	US	Yes	Yes	No	Yes	No	No	No	Survived	Survived
329	Thiessen et al 2018	2018	34	31-35	Antepartem	38	37-42	3. trim.	Primipara	1991+	Rupture	No	No	No	Yes	2. stage	Before delivery	Cesarean section	128	82	89	84000	547	526		Yes	Yes	No	No	No	Right	Laparotomy	Yes	Yes	Yes	No	No	No	No	Survived	Survived	Female
330	Kaltofen et al 2019	2019	28	26-30	Antepartem	28	<32	3. trim.	Primipara	1991+	Rupture	Yes	Yes	No	Yes	3. stage		Cesarean section	175	106	109	171000	204	154	340	No	Yes	No	Yes	Yes	Left	US	Yes	Yes	No	No	No	No	No	Survived	Survived	Male
331	Findeklee et al 2018	2018	40	36-40	Antepartem	37	37-42	3. trim.	Primipara	1991+	Rupture	No	No	No	Yes	1. stage	Before delivery	Cesarean section	81	50		30000		223		Yes	Yes	Yes	Yes	No		Laparotomy	Yes	Yes	Yes	No	No	No	No	Survived	Survived	Female
332	Polo Gil et al. 2017	2017	31	31-35	Antepartem	38	37-42	3. trim.	≤ 4	1991+	Hematoma	Yes	Yes	No	Yes	2. stage		Cesarean section	180	101	64	66700	1739	1029	2055	No	Yes	No	Yes	No		US	Yes	No	Yes	No	No	No	No	Survived	Survived
333	Colin-Cortes et al 2018	2018	29	26-30	Antepartem	36	33-36	3. trim.	≤ 4	1991+	Rupture	No	No	No	Yes	1. stage	Before delivery	Cesarean section	60	40	76	25000	195	243	856	Yes	No	No	No	No	Left	Laparotomy	Yes	Yes	No	No	No	No	No	Survived	Died	Female
334	Ghorbanpour et al 2019	2019	18	<20	Postpartem	38	37-42	3. trim.	Primipara	1991+	Hematoma	Yes	Yes	No	Yes	2. stage		Vaginal delivery			88	77000	535	1146	1891	No	Yes	No	No	No		US/CT	No	No	No	No	No	No	No	Survived	Survived
335	Habib et al 2019	2019	34	31-35	Postpartem	37	37-42	3. trim.	≤ 4	1991+	Hematoma	Yes	Yes	No	Yes	2. stage		Vaginal delivery			88	69000	2247	2124	2991	No	Yes	No	No	No		US/CT	No	No	No	No	No	No	No	Survived	Survived
336	Mohamed et al 2016	2016	30	26-30	Postpartem	36	33-36	3. trim.	>4	1991+	Rupture	No	Yes	No	Yes	1. stage	12-24 h	Cesarean section	80	50	110	35000		516		Yes	No	No	No	No	Right	US/CT	Yes	No	No	No	No	No	No	Survived	Survived
337	Batanero et al 2018	2018	35	31-35	Postpartem	35	33-36	3. trim.	Primipara	1991+	Rupture	No	No	No	Yes	1. stage		Cesarean section							307	No	Yes	No	Yes	No		Laparotomy	Yes	Yes	No	No	No	No	No	Survived	Survived
338	Munoz Lopez et al 2018	2018	29	26-30	Postpartem	37	37-42	3. trim.	Primipara	1991+	Rupture	Yes	Yes	No	Yes	3. stage		Cesarean section	162	91	112	149000	314	301	816	No	Yes	No	No	No	Right	US/CT	No	No	No	No	No	No	No	Survived	Survived
339	Henríquez villaseca et al 2018	2018	30	26-30	Postpartem	35	33-36	3. trim.	≤ 4	1991+	Rupture	No	Yes	No	Yes	1. stage		Vaginal delivery			65	24000	229	133	901	Yes	No	No	No	No	Billateral	US	Yes	Yes	No	No	No	No	No	Survived	Survived
340	Henríquez villaseca et al 2018	2018	32	31-35	Antepartem	37	37-42	3. trim.	Primipara	1991+	Rupture	No	No	No	Yes	2. stage		Cesarean section			123	74000	335	329	1121	No	Yes	No	No	No	Right	Laparotomy	Yes	Yes	No	No	No	No	No	Survived	Died
341	Henríquez villaseca et al 2018	2018	32	31-35	Antepartem	35	33-36	3. trim.	≤ 4	1991+	Rupture	No	Yes	No	Yes	1. stage		Cesarean section			70	28000	160	241	1297	Yes	Yes	No	No	No	Right	US	Yes	Yes	No	No	No	No	No	Survived	Died
342	Henríquez villaseca et al 2018	2018	30	26-30	Antepartem	35	33-36	3. trim.	Primipara	1991+	Rupture	No	Yes	No	Yes	2. stage		Cesarean section			112	74000	86	42	817	No	Yes	No	No	No	Left	Laparotomy	Yes	Yes	No	No	No	No	No	Survived	Survived
343	Henríquez villaseca et al 2018	2018	44	41-45	Antepartem	35	33-36	3. trim.	≤ 4	1991+	Rupture	Yes	Yes	No	Yes	1. stage		Cesarean section			107	43000	522	522	817	No	Yes	No	No	No	Billateral	Laparotomy	Yes	Yes	No	No	No	No	No	Survived	Survived
344	Henríquez villaseca et al 2018	2018	37	36-40	Postpartem	32	<32	3. trim.	≤ 4	1991+	Rupture	No	Yes	No	Yes	3. stage		Cesarean section			86	129000	179	88	180	Yes	Yes	No	No	No	Billateral	Laparotomy	Yes	Yes	No	No	No	No	No	Survived	Survived
345	Henríquez villaseca et al 2018	2018	36	36-40	Antepartem	36	33-36	3. trim.	≤ 4	1991+	Rupture	No	Yes	No	Yes	3. stage		Cesarean section			109	136000	723	578	2778	No	Yes	No	No	No	Right	Laparotomy	Yes	Yes	No	No	No	No	No	Survived	Survived
346	Gadi et al 2019	2019	25	21-25	Postpartem	35	33-36	3. trim.	≤ 4	1991+	Rupture	Yes	Yes	No	Yes		12-24 h	Cesarean section	160	110						Yes	No	No	Yes	Yes		US	Yes	No	No	No	No	No	No	Survived	Survived	Male
347	Casasayas et al 2018	2018	29	26-30	Postpartem	24	<32	2. trim.	Primipara	1991+	Rupture	Yes	Yes	No	Yes	3. stage	Before delivery	Cesarean section	160	120	134	190000	143	159	500	Yes	Yes	No	Yes	No		Laparotomy	Yes	No	No	No	No	No	No	Survived	Died
348	Barros et al 2019	2019	38	36-40	Antepartem	37	37-42	3. trim.	Primipara	1991+	Rupture	Yes	Yes	No	Yes	2. stage		Cesarean section			136	78000	254	206	510	No	Yes	Yes	Yes	No	Right	Laparotomy	Yes	Yes	No	No	No	No	No	Survived	Survived
349	Vargas et al 2018	2018	36	36-40	Antepartem	34	33-36	3. trim.	Primipara	1991+	Rupture	Yes	Yes	No	Yes	3. stage	Before delivery	Cesarean section	155	94	126	106000	274	332	600	Yes	Yes	Yes	Yes	No		US	Yes	Yes	No	No	No	No	No	Survived	Survived
350	Horazeck et al 2019	2019	31	31-35	Antepartem	40	37-42	3. trim.	Primipara	1991+	Rupture	Yes	Yes	No	Yes	2. stage	Intrapartum	Cesarean section				64000	379			No	No	No	No	No		Laparotomy	Yes	Yes	No	No	No	No	No	Survived	Survived
351	Abida et al 2018	2018	31	31-35	Postpartem				Primipara	1991+	Hematoma	Yes	No	No	Yes	2. stage		Cesarean section	170	110	50	51100	4715	4070		No	Yes	No	No	No		US	Yes	Yes	No	No	No	No	No	Survived	Died
352	Benlbrikia et al 2020	2020	40	31-35	Postpartem			postpartum	>4	1991+	Hematoma	Yes	Yes	No	No	No HELLP sy		Cesarean section	220	110	93	31900	21	27		No	Yes	No	No	No		US	No	No	No	No	No	No	No	Survived	Died
353	Bis et al 1976	1976	26	26-30	Antepartem	36	33-36	3. trim.	Primipara	till 1990	Rupture	Yes	Yes	No			Before delivery	Cesarean section	190	130	92					Yes	Yes	Yes	Yes	No	Right	Laparotomy	Yes	No	No	No	No	No	Yes	Survived	Died	Male
354	Bis et al 1976	1976	31	31-35	Postpartem				≤ 4	till 1990	Rupture	Yes	Yes	No			12-24 h	Vaginal delivery	140	80	140					No	Yes	No	No	No	Right	Autopsy	No	No	No	No	No	No	No	Died	Survived
355	Call et al 1965	1965	34	31-35	Antepartem				>4	till 1990	Rupture	Yes	Yes	No			<12 h	Vaginal delivery	180	100						Yes	Yes	No	No	No	Right	Laparotomy	Yes							Died	Died
356	ChMichi et al 2020	2020	32	31-35	Antepartem	36	33-36	3. trim.	Primipara	1991+	Hematoma	Yes	Yes	No	No	No HELLP sy		Cesarean section	190	110						No	Yes	No	Yes	No		US	Yes	No	No	No	No	No	No	Survived	Survived	Male
357	ChMichi et al 2020	2020	38	31-35	Antepartem	38	37-42	3. trim.	≤ 4	1991+	Hematoma	Yes	Yes	No	No			Cesarean section	200	120	100		5	7		No	Yes	No	Yes	No		US	No	No	No	No	No	No	No	Survived		Female
358	Haidouri et al 2012	2012	33	31-35	Postpartem				>4	1991+	Hematoma	Yes	No	No	Yes	3. stage		Vaginal delivery	180	110	85	125000	550	350	954	No	Yes	No	No	No	Billateral	US/CT	No	No	No	No	No	No	No	Survived	Died
359	Sanes et al 1949	1949	26	26-30	Postpartem				≤ 4	till 1990	Rupture	Yes	Yes	Yes			12-24 h	Vaginal delivery	200	145						Yes	No	No	No	Yes	Billateral	Autopsy	No	No	No	No	No	No	No	Died	Survived	Female
360	Schreinemakers et al 2013	2013	28	26-30	Antepartem	35	33-36	3. trim.	Primipara	1991+	Rupture		Yes	No	Yes		Intrapartum	Cesarean section								Yes	Yes	No	No	No	Right	Laparotomy	Yes	Yes	No	No	No	No	No	Survived	Survived
361	Weingold et al 1960	1960	27	26-30	Antepartem			3. trim.	≤ 4	till 1990	Rupture	Yes	Yes	No			Before delivery	No delivery	200	110	119					Yes	Yes	No	Yes	No	Right	Autopsy	No	No	No	No	No	No	No	Died	Died	Female
362	Manas et al 1985	1985	20	26-30	Antepartem	40	37-42	3. trim.	Primipara	till 1990	Hematoma		Yes	No				Cesarean section								No	Yes	No	No	No		CT	Yes	No	No	No	No	No	No	Survived	Survived
363	Manas et al 1985	1985	25	26-30	Antepartem	38	37-42	3. trim.	Primipara	till 1990	Rupture		Yes	No				Cesarean section								No	Yes	No	No	No		CT	Yes	No	No	No	No	No	No	Survived	Died
364	Manas et al 1985	1985	25	26-30	Antepartem	30	<32	3. trim.	Primipara	till 1990	Hematoma		Yes	No				Cesarean section								No	Yes	No	No	No		CT	Yes	No	No	No	No	No	No	Survived	Survived
365	Manas et al 1985	1985	31	31-35	Antepartem	36	33-36	3. trim.	Primipara	till 1990	Rupture		Yes	No				Cesarean section								No	Yes	No	No	No		CT	Yes	No	No	No	No	No	No	Survived	Survived
366	Manas et al 1985	1985	23	26-30	Antepartem	34	33-36	3. trim.	≤ 4	till 1990	Hematoma		Yes	No				Cesarean section								No	Yes	No	No	No		CT	Yes	No	No	No	No	No	No	Survived	Survived
367	Manas et al 1985	1985	39	31-35	Postpartem	38	37-42	3. trim.	Primipara	till 1990	Rupture		Yes	No				Vaginal delivery								No	Yes	No	No	No		CT	No	No	No	No	No	No	No	Survived	Survived
368	Manas et al 1985	1985	20	26-30	Postpartem	29	<32	3. trim.	≤ 4	till 1990	Hematoma		Yes	No				Vaginal delivery								No	Yes	No	No	No		CT	No	No	No	No	No	No	No	Survived	Died
369	Huikang et al 2020	2020	28	26-30	Antepartem	26	<32	2. trim.	≤ 4	1991+	Hematoma	Yes	Yes	No	Yes	3. stage		Cesarean section	166	105	90	154000	248	146	248	No	Yes	No	Yes	No	Right	US/CT	Yes	No	No	No	No	No	No	Survived	Survived	Male
370	Cruz Santiago et al 2020	2020	32	31-35	Antepartem	34	33-36	3. trim.	≤ 4	1991+	Rupture	Yes	Yes	No	Yes	2. stage	<12 h	Cesarean section			55	80000	402	32		Yes	Yes	No	Yes	No	Left	Laparotomy	Yes	Yes	Yes	No	No	No	No	Survived	Survived
371	Hakim Elahi et al 1965	1965	33	31-35	Antepartem	39	37-42	3. trim.	≤ 4	till 1990	Rupture	Yes	Yes	No			>24h	Vaginal delivery	190	110						Yes	Yes	No	Yes	No	Right	Laparotomy	Yes	Yes	No	No	No	No	No	Died	Died
372	Wagner et al 1985	1985	20	26-30	Antepartem	28	<32	3. trim.	≤ 4	till 1990	Hematoma	Yes	Yes	No			<12 h	Cesarean section	188	126						Yes	Yes	No	Yes	No	Right	US	No	No	No	Yes	No	No	No	Survived	Survived
373	Brito et al 2021	2021	34	31-35	Antepartem	37	37-42	3. trim.	Primipara	1991+	Rupture	Yes	Yes	No	Yes		<12 h	Cesarean section	150	100	73		365	357	536	Yes	Yes	Yes	No	No	Right	US/CT	No	No	No	No	No	No	No	Survived	Survived	Male
374	Cerone et al 1958	1958	32	31-35	Antepartem	26	<32	2. trim.	>4	till 1990	Rupture	Yes	Yes	No			Before delivery	No delivery	190	130						Yes	Yes	Yes	No	No	Billateral	Autopsy	No	No	No	No	No	No	No	Died	Died	Female
375	Goldmahammad et al 2014	2014	33	31-35	Antepartem	30	<32	3. trim.	>4	1991+	Rupture	Yes	Yes	No	Yes		Before delivery	Cesarean section			132	80000				No	Yes	No	No	No	Right	Laparotomy	Yes	Yes	No	No	No	No	No	Survived	Survived
376	Gupta et al 2021	2021	31	31-35	Antepartem	38	37-42	3. trim.	Primipara	1991+	Hematoma	Yes	Yes	No	Yes	1. stage		Cesarean section	190	100	70	27000	2349	2816		No	Yes	Yes	Yes	No		CT	No	No	No	No	No	No	No	Survived	Survived	Female
377	Gupta et al 2021	2021	34	31-35	Antepartem	35	33-36	3. trim.	Primipara	1991+	Rupture	Yes	Yes	No	Yes	2. stage	Before delivery	Cesarean section	150	111	59	53000	908	1126		Yes	Yes	Yes	No	No	Right	Laparotomy	Yes	Yes	No	No	No	No	Yes	Survived	Died
378	Gupta et al 2021	2021	31	31-35	Antepartem	34	33-36	3. trim.	Primipara	1991+	Hematoma	Yes	Yes	No	Yes	2. stage		Cesarean section	136	100	89	96000	312	397		No	Yes	Yes	No	No		US/CT	No	No	No	No	No	No	No	Survived	Survived	Male
379	Moura et al 2019	2019	30	31-35	Antepartem	38	37-42	3. trim.	≤ 4	1991+	Rupture	Yes	Yes	No	Yes	1. stage	Intrapartum	Cesarean section			100	60000	209	164	717	No	Yes	Yes	No	No	Right	Laparotomy	Yes	Yes	No	No	No	No	No	Survived
380	Moura et al 2019	2019	31	31-35	Antepartem	35	33-36	3. trim.		1991+	Rupture			No	Yes	3. stage		Cesarean section			69	113000	363	399	505		Yes	No	No	No	Billateral	Laparotomy	Yes	Yes	No	No	No	No	No	Survived
381	Tegene et al 2021	2021	32	31-35	Antepartem	36	33-36	3. trim.	≤ 4	1991+	Rupture	Yes	Yes	No	No		Intrapartum	Vaginal delivery	170	100	76	209000	386	465.7		Yes	Yes	No	No	No	Right	US	Yes	Yes	No	No	No	No	No	Survived	Died
382	Speert et al 1952	1952	31	31-35	Antepartem	37	37-42	3. trim.	≤ 4	till 1990	Rupture	Yes	Yes	Yes			Before delivery	No delivery	240	120	153					Yes	Yes	Yes	Yes	No	Billateral	Autopsy	No	No	No	No	No	No	No	Died	Died	Male
383	Siati et al 2019	2019	32	31-35	Antepartem	32	<32	3. trim.	≤ 4	1991+	Rupture	Yes	Yes	No	Yes	2. stage	Intrapartum	Cesarean section	185	110	104	55000	1275	682		Yes	Yes	No	Yes	No	Right	Laparotomy	Yes	Yes	No	No	No	No	No	Survived	Survived	Female
384	Park et al 2017	2017	42	41-45	Antepartem	37	37-42	3. trim.	≤ 4	1991+	Rupture	Yes	Yes	No	Yes	2. stage	Before delivery	Cesarean section	157	96	62	56000	360			Yes	Yes	No	No	No	Right	Laparotomy	Yes			No		No		Died	Survived
385	Nam et al 2021	2021	35	31-35	Antepartem	28	<32	3. trim.	Primipara	1991+	Rupture	Yes	Yes	No	Yes	1. stage	Before delivery	Cesarean section	70	40	90	49000	613	533	1020	Yes	Yes	No	Yes	No	Right	Laparotomy	Yes	Yes	No	Yes	No	No	No	Survived	Died
386	Notelovitz et al 1968	1968	36	36-40	Antepartem	28	<32	3. trim.		till 1990	Rupture	Yes	Yes	No			Intrapartum	No delivery	220	120						Yes	Yes	No	No	No	Right	Laparotomy	Yes	Yes	No	No	No	No	No	Died	Died
387	Messina et al 2021	2021	28	26-30	Antepartem	32	<32	3. trim.	Primipara	1991+	Rupture	Yes	Yes	No	Yes	2. stage	<12 h	Cesarean section			80	63000	2622	1606	3587	Yes	Yes	No	No	No	Right	CT	Yes	Yes	No	No	No	Yes	No	Survived	Survived
388	Xie et al 2018	2018	27	26-30	Antepartem	29	<32	3. trim.	≤ 4	1991+	Hematoma	Yes	Yes	No	Yes	1. stage	Before delivery	Cesarean section	170	120	63	41000	572.4	1010.5	1749.3	Yes	Yes	No	No	No	Right	Laparotomy	Yes	No	No	Yes	No	No	No	Survived	Died
389	Ramirez Cabrera et al 2019	2019	35	31-35	Postpartem	40	37-42	3. trim.	≤ 4	1991+	Rupture	Yes	Yes	No	Yes	3. stage	<12 h	Vaginal delivery	150	110	88	112000	386	246	1486	Yes	Yes	No	No	No	Right	Laparotomy	Yes	Yes	No	No	No	No	No	Survived	Survived
390	Gonzalez et al 1984	1984	18	31-35	Antepartem	34	33-36	3. trim.	Primipara	1991+	Rupture	Yes	Yes	No			Before delivery	Cesarean section	160	100						Yes	Yes	No	No	No	Billateral	US	Yes	Yes	Yes	No	No	No	Yes	Survived	Survived
391	Neerhof et al 1989	1989	26	26-30	Postpartem	38	37-42	3. trim.	≤ 4	till 1990	Rupture	Yes	Yes	No	No		>24h	Vaginal delivery	170	100	75	313000	105	127	304	No	Yes	No	No	Yes	Right	Laparotomy	Yes	Yes	No	No	No	No	No	Survived	Survived
